# Supplementary material for: (2-Methyl­quinolin-8-olato-κ2 N,O)di­phenyl­(thio­cyanato-κN)tin(IV)
Source: Acta Crystallogr Sect E Struct Rep Online. 2010 Jan 16;66(Pt 2):m164. doi: 10.1107/S1600536809055755 (PMC2979818; doi:10.1107/S1600536809055755)
Supplement: Supplementary file 2 [file e-66-0m164-Isup2.hkl]

# 
# h,k,l, Fc-squared, Fo-squared, sigma(Fo-squared) and status flag 
# 
data_I
_shelx_title '  P-1' 
_shelx_refln_list_code          4 
_shelx_F_calc_maximum      409.21 
_exptl_crystal_F_000       976.00 
_reflns_d_resolution_high  0.7696 
 
loop_ 
 _symmetry_equiv_pos_as_xyz 
 'x, y, z' 
 '-x, -y, -z' 
 
_cell_length_a     9.0093 
_cell_length_b    11.5809 
_cell_length_c    20.5129 
_cell_angle_alpha  83.717 
_cell_angle_beta   85.412 
_cell_angle_gamma  78.244 
 
_shelx_F_squared_multiplier     1.000 
 
loop_ 
 _refln_index_h 
 _refln_index_k 
 _refln_index_l 
 _refln_F_squared_calc 
 _refln_F_squared_meas 
 _refln_F_squared_sigma 
 _refln_observed_status 
   1   0   0    19898.44    17316.81    399.18 o 
   3   0   0    13425.97    13074.81    210.22 o 
   4   0   0     4610.22     4671.83     82.68 o 
   5   0   0      276.19      247.46     13.39 o 
   6   0   0      112.06      128.74     23.45 o 
   7   0   0        1.33        4.34      6.46 o 
   8   0   0      586.63      608.19     21.63 o 
   9   0   0      106.65      113.44     12.65 o 
  10   0   0      362.31      375.20     20.22 o 
  11   0   0      655.02      663.01     33.35 o 
 -11   1   0       56.34       47.90     22.39 o 
 -10   1   0      965.25      973.98     33.89 o 
  -9   1   0      648.60      641.17     23.61 o 
  -8   1   0       68.84       86.99     15.29 o 
  -7   1   0        0.12       -3.92      6.17 o 
  -6   1   0       60.63       92.60      9.01 o 
  -5   1   0     2693.74     2895.33     58.63 o 
  -4   1   0      669.82      663.14     16.16 o 
  -3   1   0     1349.39     1150.38     21.09 o 
  -2   1   0    64266.66    59010.43   2038.65 o 
  -1   1   0    19467.75    20618.95    408.95 o 
   0   1   0     1154.49     1507.79     22.27 o 
   1   1   0    29935.06    27099.43    803.10 o 
   2   1   0    31174.75    31433.24    766.65 o 
   3   1   0       33.56       40.18      3.37 o 
   4   1   0     1474.94     1566.58     31.03 o 
   5   1   0      730.05      773.94     18.31 o 
   6   1   0      108.19      113.49      8.60 o 
   7   1   0      132.91      127.55     16.85 o 
   8   1   0      557.95      552.55     27.23 o 
   9   1   0     1080.82     1033.56     34.54 o 
  10   1   0      915.61      911.75     37.49 o 
  11   1   0       21.71       18.33     13.13 o 
 -11   2   0      309.29      382.39     28.06 o 
 -10   2   0       99.58       99.09     17.02 o 
  -9   2   0       40.91       57.70     10.93 o 
  -8   2   0      247.34      298.46     16.42 o 
  -7   2   0        4.26        2.86      6.32 o 
  -6   2   0      232.45      225.13     22.49 o 
  -5   2   0      144.80      160.01     10.20 o 
  -4   2   0    11828.23    12383.69    165.76 o 
  -3   2   0     9290.51    10461.83    139.35 o 
  -2   2   0     3772.27     3590.62     50.90 o 
  -1   2   0    57696.29    51467.91   1572.62 o 
   0   2   0    18950.92    20060.13    401.47 o 
   1   2   0    12839.50    14696.39    190.79 o 
   2   2   0     1206.65     1377.74     21.38 o 
   3   2   0     7721.78     8112.42    108.20 o 
   4   2   0     1339.56     1412.29     24.95 o 
   5   2   0       20.77       15.94      4.84 o 
   6   2   0       33.40       24.99      6.37 o 
   7   2   0      402.26      398.85     22.77 o 
   8   2   0      942.38      864.34     38.74 o 
   9   2   0       28.65       24.26     12.52 o 
  10   2   0      304.58      279.15     39.64 o 
  11   2   0     1013.60      974.93     40.74 o 
 -10   3   0      423.18      411.99     27.66 o 
  -9   3   0      101.96      139.02     18.10 o 
  -8   3   0      114.53      138.11     48.70 o 
  -7   3   0       11.91        0.37      6.75 o 
  -6   3   0      251.15      317.13     17.40 o 
  -5   3   0     1727.52     1879.77     82.35 o 
  -4   3   0     1498.65     1755.92     31.71 o 
  -3   3   0     7968.17     8569.67    116.40 o 
  -2   3   0    26769.68    28575.07    369.21 o 
  -1   3   0       68.15      166.33     21.08 o 
   0   3   0      655.93      698.06     12.55 o 
   1   3   0     3153.22     3569.58     49.41 o 
   2   3   0      630.60      675.58     12.53 o 
   3   3   0      627.50      682.26     13.54 o 
   4   3   0      234.79      298.79     18.10 o 
   5   3   0       37.58       62.12      7.93 o 
   6   3   0       10.50       19.48      5.81 o 
   7   3   0        0.47       -1.68      7.12 o 
   8   3   0       89.92       81.45     13.60 o 
   9   3   0     1426.43     1345.54     44.12 o 
  10   3   0     1141.13     1118.54     42.15 o 
  11   3   0       35.65       24.89     18.31 o 
 -10   4   0       64.25       89.42     24.93 o 
  -9   4   0       76.20       99.40     16.88 o 
  -8   4   0       14.47       10.20     12.42 o 
  -7   4   0      162.55      164.54     23.73 o 
  -6   4   0      128.08      130.54     10.58 o 
  -5   4   0      552.13      598.54     33.99 o 
  -4   4   0     5809.42     5986.64     86.39 o 
  -3   4   0     3378.85     3563.23     53.53 o 
  -2   4   0       57.97       89.29      8.51 o 
  -1   4   0    11867.35    12824.63    208.76 o 
   0   4   0     4540.11     4924.74     67.80 o 
   1   4   0     3365.26     3452.82     49.09 o 
   2   4   0        6.37        8.34      2.15 o 
   3   4   0      519.39      549.08     11.76 o 
   4   4   0     2102.80     2105.47     34.07 o 
   5   4   0       47.06       40.64      6.50 o 
   6   4   0        9.37       15.96      5.14 o 
   7   4   0      523.10      576.05     25.34 o 
   8   4   0      923.03      954.17     34.84 o 
   9   4   0       83.67       82.41     15.39 o 
  10   4   0      535.71      443.85     42.29 o 
  11   4   0      757.16      747.03     36.88 o 
 -10   5   0      211.25      274.13     26.02 o 
  -9   5   0       88.63       92.11     43.71 o 
  -8   5   0       55.34       48.70     25.84 o 
  -7   5   0       31.53       55.94     23.26 o 
  -6   5   0      852.39      891.09     33.45 o 
  -5   5   0     1575.24     1607.01     72.48 o 
  -4   5   0       46.41       38.75      5.41 o 
  -3   5   0     4751.94     4889.78     93.79 o 
  -2   5   0    10482.99    10521.07    177.62 o 
  -1   5   0     3593.72     3545.70     91.70 o 
   0   5   0     1307.93     1563.59     25.84 o 
   1   5   0     4904.23     5080.49     70.88 o 
   2   5   0     7368.34     6989.13     95.40 o 
   3   5   0      961.19      808.17     17.84 o 
   4   5   0      620.22      724.30     15.19 o 
   5   5   0      313.00      351.15     10.74 o 
   6   5   0      136.31      173.01     14.52 o 
   7   5   0       17.70       17.06      9.28 o 
   8   5   0      269.95      230.78     19.10 o 
   9   5   0     1707.50     1594.73     49.74 o 
  10   5   0      945.07      893.24     38.66 o 
  11   5   0        4.98       10.10     14.00 o 
  -9   6   0       19.79       21.45     14.72 o 
  -8   6   0        5.21        9.89     22.71 o 
  -7   6   0       67.77       72.66     15.57 o 
  -6   6   0        1.80        9.29     10.72 o 
  -5   6   0      939.76      992.23     34.96 o 
  -4   6   0     2789.57     2789.12     63.85 o 
  -3   6   0     1407.58     1313.96     54.42 o 
  -2   6   0      324.73      389.91     18.59 o 
  -1   6   0     3791.83     3507.24     68.92 o 
   0   6   0    10445.28    10061.06    135.10 o 
   1   6   0     5374.25     5049.42     71.94 o 
   2   6   0      600.13      594.45     14.30 o 
   3   6   0     2922.14     2925.69     45.18 o 
   4   6   0     2303.82     2318.96     37.50 o 
   5   6   0        8.29      -13.13     17.60 o 
   6   6   0       57.82       68.90     11.44 o 
   7   6   0      484.66      491.81     26.79 o 
   8   6   0      242.10      221.92     18.98 o 
   9   6   0       39.30       29.93     13.04 o 
  10   6   0      284.09      265.70     23.32 o 
  11   6   0      890.56      966.66     43.03 o 
  -9   7   0       27.20       29.32     18.22 o 
  -8   7   0        0.08        8.05     21.57 o 
  -7   7   0       46.13       69.05     15.36 o 
  -6   7   0      262.71      262.85     21.94 o 
  -5   7   0      308.77      362.34     41.93 o 
  -4   7   0      122.47      131.10     14.66 o 
  -3   7   0     2625.81     2474.25     58.38 o 
  -2   7   0     4478.96     4594.54     90.42 o 
  -1   7   0     2343.02     2316.15     52.29 o 
   0   7   0     3144.37     3346.63     51.27 o 
   1   7   0     8503.17     8198.75    113.20 o 
   2   7   0     5385.11     5169.60     75.05 o 
   3   7   0       17.99       24.32      5.40 o 
   4   7   0     1031.50      994.14     30.49 o 
   5   7   0        1.29        6.36      7.77 o 
   6   7   0       47.48       67.37     12.05 o 
   7   7   0       51.35       65.21     33.53 o 
   8   7   0      606.47      612.23     29.71 o 
   9   7   0     1046.80     1040.07     40.44 o 
  10   7   0      469.89      450.77     28.90 o 
  11   7   0        0.06       -3.39     12.80 o 
  -8   8   0        4.83       14.91     14.03 o 
  -7   8   0        7.74        1.61     12.19 o 
  -6   8   0       18.16       36.89     18.78 o 
  -5   8   0      875.30      839.79     36.33 o 
  -4   8   0     1293.97     1348.26     43.47 o 
  -3   8   0      339.45      355.20     21.34 o 
  -2   8   0      422.69      371.64     21.11 o 
  -1   8   0     5162.95     5168.20     99.89 o 
   0   8   0     6219.16     6256.07    114.77 o 
   1   8   0      913.30      971.91     21.68 o 
   2   8   0     3153.79     3165.53     50.84 o 
   3   8   0     2686.11     2745.24     45.50 o 
   4   8   0        4.75       -2.33      7.17 o 
   5   8   0       52.26       50.69     13.41 o 
   6   8   0       70.46       61.32     12.22 o 
   7   8   0      502.05      504.44     26.21 o 
   8   8   0      841.44      722.50     32.83 o 
   9   8   0        3.50       -5.71     12.83 o 
  10   8   0      525.73      524.12     31.13 o 
  -7   9   0       15.21        6.70     12.88 o 
  -6   9   0      310.98      256.97     33.79 o 
  -5   9   0      244.60      249.07     23.05 o 
  -4   9   0       72.58       39.25     13.77 o 
  -3   9   0     1177.00     1072.20     37.68 o 
  -2   9   0     2030.76     2098.50     72.74 o 
  -1   9   0      732.07      755.37     29.22 o 
   0   9   0     1524.04     1538.22     42.32 o 
   1   9   0     4600.12     4753.40     92.57 o 
   2   9   0      357.64      305.09     17.44 o 
   3   9   0       60.11       53.25     14.42 o 
   4   9   0        2.50       -4.00      7.70 o 
   5   9   0      100.40      132.19     29.76 o 
   6   9   0      265.95      307.33     21.22 o 
   7   9   0        4.28       24.18     11.93 o 
   8   9   0      535.59      525.42     29.23 o 
   9   9   0     1692.50     1610.22     53.36 o 
  10   9   0      214.34      233.04     23.79 o 
  -6  10   0       12.22       -3.86     12.50 o 
  -5  10   0      229.42      237.00     22.73 o 
  -4  10   0     1013.97     1044.79     40.93 o 
  -3  10   0      561.88      538.76     28.90 o 
  -2  10   0     1124.31     1076.59     38.43 o 
  -1  10   0     2292.45     2366.03     59.24 o 
   0  10   0     1794.99     1800.06     48.77 o 
   1  10   0       96.77       92.40     12.63 o 
   2  10   0        2.08        0.05      8.27 o 
   3  10   0      233.79      214.01     16.29 o 
   4  10   0      120.55      133.33     15.28 o 
   5  10   0       17.17       18.54     20.51 o 
   6  10   0       64.64       94.02     15.28 o 
   7  10   0      696.88      741.77     33.72 o 
   8  10   0      449.33      377.84     26.33 o 
   9  10   0        1.20        5.61     17.55 o 
  10  10   0      525.35      495.71     32.61 o 
  -6  11   0      103.96      114.83     20.19 o 
  -5  11   0      190.01      204.56     33.84 o 
  -4  11   0        9.02        5.44     15.51 o 
  -3  11   0      514.34      491.28     29.78 o 
  -2  11   0     1173.85     1240.81     70.41 o 
  -1  11   0      119.52      100.94     15.40 o 
   0  11   0        3.29       10.55      9.89 o 
   1  11   0      798.29      806.98     31.04 o 
   2  11   0     1295.19     1313.79     64.23 o 
   3  11   0      157.67      153.79     26.56 o 
   4  11   0       66.74       73.42     14.32 o 
   5  11   0       81.26       81.17     35.20 o 
   6  11   0       12.52       -1.47     11.04 o 
   7  11   0       15.23        9.15     12.36 o 
   8  11   0      549.08      509.45     36.08 o 
   9  11   0      559.71      524.14     31.79 o 
  -4  12   0      303.42      316.07     39.06 o 
  -3  12   0       52.66       54.17     15.96 o 
  -2  12   0      174.21      177.13     25.27 o 
  -1  12   0      973.25     1017.55     39.80 o 
   0  12   0      338.00      380.79     44.37 o 
   1  12   0      563.45      582.17     44.53 o 
   2  12   0       66.20       66.26     22.84 o 
   3  12   0      448.04      473.88     41.47 o 
   4  12   0        0.07        9.50     18.15 o 
   5  12   0       11.36        0.61     17.81 o 
   6  12   0      248.27      232.23     21.25 o 
   7  12   0      399.02      330.69     25.72 o 
   8  12   0      146.74      125.53     19.28 o 
  -3  13   0      170.99      156.91     32.19 o 
  -2  13   0      413.87      462.48     30.32 o 
  -1  13   0      122.48      146.46     20.46 o 
   0  13   0      109.88      120.46     27.64 o 
   1  13   0      340.58      400.60     42.29 o 
   2  13   0       55.13       71.84     24.93 o 
   3  13   0      331.80      360.34     39.63 o 
   4  13   0        2.78       10.88     19.90 o 
   5  13   0        3.90        8.69     18.62 o 
   6  13   0       92.84       85.81     26.19 o 
   7  13   0       13.53        2.76     21.06 o 
  -1  14   0      332.14      341.50     41.47 o 
   0  14   0      180.87      204.00     33.76 o 
   1  14   0        1.33        5.32     20.52 o 
   2  14   0      126.83      163.65     32.36 o 
   3  14   0       28.04       -0.12     18.98 o 
   4  14   0       14.80       24.12     22.08 o 
   5  14   0       23.00        3.81     19.49 o 
   6  14   0      173.61      185.94     34.36 o 
  -5 -14   1      208.65      183.47     33.38 o 
  -4 -14   1       26.44       18.18     22.06 o 
  -3 -14   1       25.01        2.85     20.00 o 
  -2 -14   1      539.69      549.16     49.79 o 
  -1 -14   1      282.11      297.71     38.85 o 
   0 -14   1       13.47       22.79     22.22 o 
   1 -14   1       14.57       -5.38     19.28 o 
  -7 -13   1      229.33      270.61     39.12 o 
  -6 -13   1      146.89      120.81     29.15 o 
  -5 -13   1      158.96      126.86     29.08 o 
  -4 -13   1     1103.36     1085.12     64.37 o 
  -3 -13   1      433.70      461.87     42.53 o 
  -2 -13   1      208.07      215.72     33.41 o 
  -1 -13   1       98.35      100.87     26.14 o 
   0 -13   1      305.51      350.51     39.16 o 
   1 -13   1      110.51      122.52     18.72 o 
   2 -13   1        0.10      -12.06     12.67 o 
   3 -13   1       23.51       33.45     15.59 o 
  -8 -12   1        9.03       -0.54     13.11 o 
  -7 -12   1        9.73        1.37     13.07 o 
  -6 -12   1      449.06      430.34     26.91 o 
  -5 -12   1      720.30      773.56     52.49 o 
  -4 -12   1      105.61      132.29     27.12 o 
  -3 -12   1      666.78      677.34     48.42 o 
  -2 -12   1      758.37      901.35     54.61 o 
  -1 -12   1      483.97      509.51     42.01 o 
   0 -12   1       15.62        1.53     12.81 o 
   1 -12   1      240.26      282.11     23.08 o 
   2 -12   1       73.28       73.28     16.29 o 
   3 -12   1        1.87       -2.43     12.70 o 
   4 -12   1        4.83      -14.49     19.56 o 
  -9 -11   1        0.53       -6.00     15.00 o 
  -8 -11   1      145.58      180.32     21.09 o 
  -7 -11   1      321.02      354.01     25.71 o 
  -6 -11   1      122.25      121.28     16.50 o 
  -5 -11   1      292.50      276.80     21.26 o 
  -4 -11   1     3260.07     3370.07     75.95 o 
  -3 -11   1     1269.57     1373.91     66.30 o 
  -2 -11   1        0.95       -0.90     15.10 o 
  -1 -11   1      390.08      437.85     34.74 o 
   0 -11   1      214.79      242.34     19.06 o 
   1 -11   1        2.25       12.57     11.16 o 
   2 -11   1        6.19        8.14     14.55 o 
   3 -11   1       40.35       26.07     13.98 o 
   4 -11   1      274.34      293.12     31.07 o 
   5 -11   1       33.44       34.32     15.54 o 
   6 -11   1       14.30       28.11     20.96 o 
  -9 -10   1      188.86      187.85     22.52 o 
  -8 -10   1       76.33       73.65     16.93 o 
  -7 -10   1      363.32      312.39     23.36 o 
  -6 -10   1     1299.37     1236.66     41.74 o 
  -5 -10   1     1455.57     1441.37     78.57 o 
  -4 -10   1       61.05       74.78     13.06 o 
  -3 -10   1     1707.82     1642.94     43.93 o 
  -2 -10   1     1750.30     1779.44     45.52 o 
  -1 -10   1       15.13       35.07     10.44 o 
   0 -10   1      362.94      363.00     27.00 o 
   1 -10   1       37.16       25.77     10.97 o 
   2 -10   1       12.22       27.92     12.02 o 
   3 -10   1       41.52       27.90     13.16 o 
   4 -10   1       91.20      114.71     18.02 o 
   5 -10   1      430.99      418.53     28.28 o 
   6 -10   1      302.57      271.66     24.90 o 
 -10  -9   1       89.73      119.39     19.75 o 
  -9  -9   1       31.41       58.25     16.05 o 
  -8  -9   1      557.75      499.47     28.63 o 
  -7  -9   1     2517.96     2393.53     65.17 o 
  -6  -9   1      136.26      171.96     17.49 o 
  -5  -9   1     5497.15     5298.33    105.82 o 
  -4  -9   1     2622.88     2597.74     60.29 o 
  -3  -9   1     2344.08     2418.51     55.65 o 
  -2  -9   1       15.98        8.12      7.23 o 
  -1  -9   1      609.30      669.71     29.58 o 
   0  -9   1      435.55      446.48     29.34 o 
   1  -9   1        0.52        0.93      9.65 o 
   2  -9   1       68.85       88.85     13.44 o 
   3  -9   1      344.41      387.27     24.26 o 
   4  -9   1      387.46      455.37     45.22 o 
   5  -9   1       16.96       35.30     13.36 o 
   6  -9   1       61.40       52.38     16.10 o 
   7  -9   1      434.44      474.14     45.91 o 
 -10  -8   1       37.69       42.35     15.18 o 
  -9  -8   1      899.82      936.37     39.51 o 
  -8  -8   1      486.11      513.65     29.00 o 
  -7  -8   1     1447.00     1354.00     51.77 o 
  -6  -8   1     4136.44     4084.06    141.64 o 
  -5  -8   1     2886.24     2972.20     67.00 o 
  -4  -8   1      216.67      207.48     15.32 o 
  -3  -8   1     2278.44     2359.90     40.89 o 
  -2  -8   1     3121.09     3175.90     51.27 o 
  -1  -8   1     1005.96     1052.66     23.16 o 
   0  -8   1       15.80        6.36      8.14 o 
   1  -8   1       64.39       57.93     11.33 o 
   2  -8   1      172.82      151.89     15.58 o 
   3  -8   1      163.84      172.36     15.91 o 
   4  -8   1      380.39      358.99     22.67 o 
   5  -8   1     1434.76     1349.76     45.17 o 
   6  -8   1      609.17      607.01     31.71 o 
   7  -8   1        5.66        3.34     17.95 o 
   8  -8   1      213.27      230.58     24.04 o 
 -11  -7   1        9.97       16.55     15.61 o 
 -10  -7   1       69.59       59.98     15.90 o 
  -9  -7   1        2.67       28.06     13.51 o 
  -8  -7   1     1715.82     1702.54     73.69 o 
  -7  -7   1     2156.88     2261.71     58.28 o 
  -6  -7   1       15.74        0.26      8.43 o 
  -5  -7   1     2358.33     2280.33     54.39 o 
  -4  -7   1     9928.76     9905.65    136.00 o 
  -3  -7   1     4580.89     4780.56     70.82 o 
  -2  -7   1       36.54       32.37      5.35 o 
  -1  -7   1     2451.91     2456.12     40.33 o 
   0  -7   1      995.20      996.89     20.40 o 
   1  -7   1      398.44      385.33     18.51 o 
   2  -7   1      127.15      106.85     13.53 o 
   3  -7   1        6.34       -5.41      9.96 o 
   4  -7   1      656.21      620.99     26.89 o 
   5  -7   1      464.55      438.44     26.50 o 
   6  -7   1      478.85      434.03     26.68 o 
   7  -7   1     1273.71     1195.94     64.07 o 
   8  -7   1      529.30      561.96     31.96 o 
   9  -7   1        3.31        2.34     13.35 o 
 -11  -6   1        0.81      -10.79     13.37 o 
 -10  -6   1      206.83      234.47     22.39 o 
  -9  -6   1      735.59      762.96     47.12 o 
  -8  -6   1       24.00       19.12     10.91 o 
  -7  -6   1     1187.02     1190.08     38.60 o 
  -6  -6   1     7269.18     7269.25    135.31 o 
  -5  -6   1     3540.47     3398.05     71.18 o 
  -4  -6   1     1025.22      995.84     20.50 o 
  -3  -6   1     3039.76     3107.03     47.96 o 
  -2  -6   1     3536.96     3484.35     52.53 o 
  -1  -6   1     1365.98     1336.62     24.56 o 
   0  -6   1        4.13       -1.25      3.20 o 
   1  -6   1      409.00      417.55     17.66 o 
   2  -6   1        1.36        9.99      6.53 o 
   3  -6   1      200.24      196.37     28.29 o 
   4  -6   1      346.36      330.71     19.73 o 
   5  -6   1     2499.53     2454.23     89.01 o 
   6  -6   1     2341.66     2242.74     93.06 o 
   7  -6   1       24.86        7.17     21.35 o 
   8  -6   1      633.69      654.51     33.60 o 
   9  -6   1      511.44      580.47     33.77 o 
 -11  -5   1       53.84       70.71     17.49 o 
 -10  -5   1       10.65       12.76     13.05 o 
  -9  -5   1      566.62      603.04     30.16 o 
  -8  -5   1     1421.41     1428.47     44.17 o 
  -7  -5   1      794.79      771.12     29.68 o 
  -6  -5   1        0.75       -2.29     18.96 o 
  -5  -5   1     5647.45     5360.50     77.96 o 
  -4  -5   1     9354.68     9191.98    125.09 o 
  -3  -5   1     3198.06     3256.97     48.82 o 
  -2  -5   1      449.39      400.90     10.76 o 
  -1  -5   1     1673.78     1595.81     26.69 o 
   0  -5   1     1096.78     1057.90     19.31 o 
   1  -5   1      166.85      155.48     10.58 o 
   2  -5   1     1811.39     1848.71     71.01 o 
   3  -5   1      684.62      645.67     23.21 o 
   4  -5   1     2464.32     2273.62     43.41 o 
   5  -5   1      278.40      291.43     19.09 o 
   6  -5   1      363.17      386.01     22.67 o 
   7  -5   1     1906.82     1796.13     57.75 o 
   8  -5   1     1224.54     1211.75     44.43 o 
   9  -5   1       38.62       50.81     15.19 o 
  10  -5   1      300.50      319.00     27.08 o 
 -11  -4   1        2.96       -4.43     12.53 o 
 -10  -4   1      505.33      507.64     29.35 o 
  -9  -4   1      658.54      587.40     29.59 o 
  -8  -4   1        0.72       -8.96     10.06 o 
  -7  -4   1     2139.27     2156.28     78.48 o 
  -6  -4   1     5173.72     5113.72     76.67 o 
  -5  -4   1     4051.63     3878.47     58.84 o 
  -4  -4   1      498.54      526.00     17.71 o 
  -3  -4   1     2773.78     2765.54     41.68 o 
  -2  -4   1     3549.33     3565.42     51.20 o 
  -1  -4   1     1038.38     1120.78     19.47 o 
   0  -4   1      305.31      286.94      7.70 o 
   1  -4   1        2.67       25.05      5.17 o 
   2  -4   1      779.34      638.47     28.00 o 
   3  -4   1      326.33      245.32     25.33 o 
   4  -4   1     1957.62     1948.33     34.28 o 
   5  -4   1     5830.24     5941.98     87.78 o 
   6  -4   1     3040.95     2993.15     52.17 o 
   7  -4   1       97.55       81.41     13.23 o 
   8  -4   1      644.02      631.33     30.10 o 
   9  -4   1      936.00      948.22     39.46 o 
  10  -4   1      159.04      205.22     27.04 o 
 -11  -3   1       80.20       65.52     26.80 o 
 -10  -3   1       17.81        8.79     13.65 o 
  -9  -3   1      678.29      650.93     35.48 o 
  -8  -3   1     3086.86     3021.94     70.77 o 
  -7  -3   1     1973.89     1977.52     38.02 o 
  -6  -3   1        6.81       -1.63      4.75 o 
  -5  -3   1     4220.49     4205.15     63.02 o 
  -4  -3   1    21145.69    20401.87    265.65 o 
  -3  -3   1     4558.49     4336.33     61.29 o 
  -2  -3   1      212.88      223.59      6.69 o 
  -1  -3   1      249.82      262.07      6.89 o 
   0  -3   1       57.75       52.18      7.58 o 
   1  -3   1      141.65      134.03     11.34 o 
   2  -3   1      500.85      482.98     10.80 o 
   3  -3   1     6545.31     6290.48     87.41 o 
   4  -3   1     1875.20     1631.18     29.95 o 
   5  -3   1       65.51       71.66     10.54 o 
   6  -3   1     3642.82     3623.15     59.95 o 
   7  -3   1     1967.51     1946.12     84.73 o 
   8  -3   1      373.19      405.54     24.64 o 
   9  -3   1        0.05      -16.98     11.32 o 
  10  -3   1      513.79      476.99     29.16 o 
 -11  -2   1       19.00       17.87     13.79 o 
 -10  -2   1      573.27      570.34     30.64 o 
  -9  -2   1      927.80      928.85     35.96 o 
  -8  -2   1      118.07      124.61     11.84 o 
  -7  -2   1     2256.37     2301.24     42.75 o 
  -6  -2   1     9369.06     9447.48    131.79 o 
  -5  -2   1     1863.69     1675.64     30.53 o 
  -4  -2   1      294.03      328.98     10.23 o 
  -3  -2   1     3709.58     3293.68     47.79 o 
  -2  -2   1     7532.32     7337.56     97.56 o 
  -1  -2   1      405.37      392.39      8.03 o 
   0  -2   1      277.95      277.20     11.96 o 
   1  -2   1      657.31      551.53     12.05 o 
   2  -2   1     8304.98     7978.03    179.55 o 
   3  -2   1      422.81      388.85     11.82 o 
   4  -2   1    21351.99    21814.93    284.24 o 
   5  -2   1    11129.39    11154.52    152.32 o 
   6  -2   1     3978.24     3835.91     61.97 o 
   7  -2   1       66.56       59.45     11.54 o 
   8  -2   1     2518.03     2581.21     49.83 o 
   9  -2   1     1031.39     1043.90     30.32 o 
  10  -2   1      213.11      235.62     21.63 o 
  11  -2   1        5.37       -6.55     17.72 o 
 -11  -1   1       68.11       95.81     17.91 o 
 -10  -1   1        0.79        6.63     12.60 o 
  -9  -1   1      965.97     1008.28     39.93 o 
  -8  -1   1     5719.37     5473.57     86.44 o 
  -7  -1   1     1511.09     1460.66     31.75 o 
  -6  -1   1     2225.85     2125.52     38.62 o 
  -5  -1   1     7780.65     7298.37    102.43 o 
  -4  -1   1    18282.13    17204.06    256.56 o 
  -3  -1   1     2160.36     2354.42     35.79 o 
  -2  -1   1      115.08      103.38      4.36 o 
  -1  -1   1     3954.22     4074.20     54.70 o 
   0  -1   1      124.72      133.18      4.09 o 
   1  -1   1       46.12       36.50      4.70 o 
   2  -1   1    16806.33    16433.92    256.05 o 
   3  -1   1     2129.49     2052.98    152.69 o 
   4  -1   1     5685.39     6305.98     88.35 o 
   5  -1   1     1138.15     1053.55     28.54 o 
   6  -1   1     7392.03     7767.29    137.97 o 
   7  -1   1     1404.41     1384.16     30.62 o 
   8  -1   1      560.92      542.56     20.74 o 
   9  -1   1       75.43       56.13     12.19 o 
  10  -1   1      435.90      478.93     22.35 o 
  11  -1   1      149.11      177.87     30.28 o 
 -11   0   1       84.30       92.24     23.84 o 
 -10   0   1      681.40      757.78     27.14 o 
  -9   0   1      647.51      688.89     24.01 o 
  -8   0   1       89.06       58.50      9.99 o 
  -7   0   1     1980.78     2029.36     48.69 o 
  -6   0   1    10824.14    10395.31    177.32 o 
  -5   0   1      747.27      700.27     22.10 o 
  -4   0   1     2800.39     2520.43     49.49 o 
  -3   0   1     3164.80     2829.75     51.90 o 
  -2   0   1     3868.97     3999.49     67.65 o 
  -1   0   1      783.48      775.71     59.81 o 
   0   0   1      606.58       -0.53      0.35 o 
   1   0   1     2692.55     2049.56     50.69 o 
   3   0   1      725.43      827.44     88.54 o 
   4   0   1     3984.88     4203.53     75.35 o 
   5   0   1     9642.29     9905.38    166.32 o 
   6   0   1     9321.47     9184.79    157.68 o 
   7   0   1      260.08      243.09     12.85 o 
   8   0   1     3944.08     3895.37     66.22 o 
   9   0   1     1333.88     1402.89     34.51 o 
  10   0   1      104.99      109.48     23.06 o 
  11   0   1       22.07       31.26     13.86 o 
 -11   1   1       50.45       74.00     25.93 o 
 -10   1   1        1.04        9.27      9.86 o 
  -9   1   1     1114.52     1127.01     40.03 o 
  -8   1   1     3234.56     3251.75     58.59 o 
  -7   1   1      280.03      245.88     13.45 o 
  -6   1   1     1424.88     1388.11     29.90 o 
  -5   1   1    12147.61    11886.52    161.14 o 
  -4   1   1     4366.23     4392.54     64.45 o 
  -3   1   1     4115.45     4474.10     78.55 o 
  -2   1   1     3723.18     3672.17     63.54 o 
  -1   1   1     4591.11     4679.07     78.07 o 
   0   1   1       45.93       30.70      3.38 o 
   1   1   1        4.65      -10.35      6.90 o 
   2   1   1     6255.27     7212.60     95.09 o 
   3   1   1     5269.81     5603.00     76.52 o 
   4   1   1     5494.11     5619.49     98.54 o 
   5   1   1      293.19      314.18     11.35 o 
   6   1   1     1783.04     1803.74     33.95 o 
   7   1   1     6315.52     6333.03     94.35 o 
   8   1   1      802.02      780.96     28.83 o 
   9   1   1       91.71       68.97     11.04 o 
  10   1   1      618.35      619.17     31.07 o 
  11   1   1      118.54       91.90     40.16 o 
 -11   2   1       87.62       93.48     23.32 o 
 -10   2   1      646.92      681.90     33.23 o 
  -9   2   1      427.61      446.39     20.57 o 
  -8   2   1        6.78       -3.62      7.62 o 
  -7   2   1     1419.80     1430.39     34.13 o 
  -6   2   1     4978.71     4825.94     74.80 o 
  -5   2   1     2442.43     2650.19     44.86 o 
  -4   2   1     2441.40     2738.91     54.20 o 
  -3   2   1    12627.62    13450.69    177.32 o 
  -2   2   1      522.36      669.46     13.46 o 
  -1   2   1     2081.02     2143.43     31.67 o 
   0   2   1      693.94      671.96     11.29 o 
   1   2   1     1904.67     2083.09     29.98 o 
   2   2   1    25179.98    24859.15    326.22 o 
   3   2   1      682.24      872.73     15.92 o 
   4   2   1     3188.77     3593.38     52.81 o 
   5   2   1    10984.27    10649.13    143.94 o 
   6   2   1     4396.65     3997.80     62.09 o 
   7   2   1       67.61       57.59     11.45 o 
   8   2   1     3565.51     3500.36     60.29 o 
   9   2   1     1468.27     1488.60     46.03 o 
  10   2   1      103.70       99.79     16.39 o 
  11   2   1       54.03       80.06     17.36 o 
 -10   3   1        3.23       17.61     15.92 o 
  -9   3   1      531.41      554.07     29.22 o 
  -8   3   1     1634.80     1684.18     80.10 o 
  -7   3   1      498.90      481.15     18.24 o 
  -6   3   1      417.52      360.26     15.31 o 
  -5   3   1     4263.21     4436.84     83.61 o 
  -4   3   1    13841.41    15074.19    200.46 o 
  -3   3   1       14.17       17.40      4.28 o 
  -2   3   1      638.21      889.84     18.36 o 
  -1   3   1     2474.52     2470.35     40.88 o 
   0   3   1       32.33       55.60      4.60 o 
   1   3   1       96.12      109.96      4.97 o 
   2   3   1       74.62       74.20      5.75 o 
   3   3   1    23058.13    22760.40    296.16 o 
   4   3   1    17512.18    17317.62    226.11 o 
   5   3   1      392.86      431.31     12.55 o 
   6   3   1     9611.45     9627.79    133.29 o 
   7   3   1     3889.78     3776.43     61.08 o 
   8   3   1      907.55      878.09     32.74 o 
   9   3   1      263.46      223.16     23.26 o 
  10   3   1      623.84      634.88     31.92 o 
  11   3   1       51.18       62.82     16.34 o 
 -10   4   1      486.76      572.72     32.69 o 
  -9   4   1      231.36      215.17     22.09 o 
  -8   4   1      119.80      121.44     16.84 o 
  -7   4   1     1221.44     1176.30     39.92 o 
  -6   4   1     3088.03     3170.34     54.64 o 
  -5   4   1      683.91      680.87     18.86 o 
  -4   4   1       78.07       84.46      8.50 o 
  -3   4   1      744.74      805.81     17.72 o 
  -2   4   1     8761.00     8974.99    121.81 o 
  -1   4   1     1109.77     1055.69     25.97 o 
   0   4   1     1063.74     1193.47     49.66 o 
   1   4   1     4376.80     4694.08     64.68 o 
   2   4   1     2937.30     2962.94     62.77 o 
   3   4   1       82.57       88.65     10.28 o 
   4   4   1    11355.86    11207.60    149.86 o 
   5   4   1     6783.04     6245.26     88.15 o 
   6   4   1      236.95      208.00     16.95 o 
   7   4   1      423.05      464.23     22.85 o 
   8   4   1     2116.62     2117.08     79.04 o 
   9   4   1     1395.79     1358.22     44.62 o 
  10   4   1       43.05       44.33     14.38 o 
  11   4   1       43.28       44.81     15.85 o 
  -9   5   1      446.73      424.82     28.09 o 
  -8   5   1     1431.25     1395.53     47.48 o 
  -7   5   1      190.75      242.53     42.95 o 
  -6   5   1      305.35      292.83     20.86 o 
  -5   5   1     2776.41     2734.79     63.67 o 
  -4   5   1     3302.85     3209.80     51.47 o 
  -3   5   1      761.04      714.82     17.80 o 
  -2   5   1      580.12      661.37     38.77 o 
  -1   5   1        0.24       17.68      5.99 o 
   0   5   1       64.83      162.61     13.72 o 
   1   5   1      327.45      352.45      9.71 o 
   2   5   1     4077.65     4167.25     59.35 o 
   3   5   1     7073.50     7053.97     98.18 o 
   4   5   1      784.07      639.24     37.02 o 
   5   5   1     1367.84     1334.93     34.56 o 
   6   5   1     8244.12     8069.11    145.92 o 
   7   5   1     3148.85     3033.49     68.71 o 
   8   5   1      206.94      195.39     20.17 o 
   9   5   1      333.63      304.35     22.69 o 
  10   5   1      348.03      372.71     25.88 o 
  11   5   1       41.65       48.26     20.58 o 
  -9   6   1       98.36       99.28     18.28 o 
  -8   6   1      181.17      134.97     20.31 o 
  -7   6   1     1524.74     1505.97     48.57 o 
  -6   6   1      716.63      858.55     34.06 o 
  -5   6   1       23.12       32.05     15.84 o 
  -4   6   1      482.35      476.83     23.29 o 
  -3   6   1     1409.02     1447.60     39.80 o 
  -2   6   1      256.24      199.57     14.39 o 
  -1   6   1      454.88      549.29     43.65 o 
   0   6   1     1170.70     1394.75     24.93 o 
   1   6   1     2453.78     2659.35     41.50 o 
   2   6   1       79.12       81.41      5.52 o 
   3   6   1      966.15     1035.66     19.73 o 
   4   6   1     5382.78     5267.23    155.77 o 
   5   6   1     3782.57     3594.19     73.99 o 
   6   6   1      525.43      513.94     25.91 o 
   7   6   1      806.06      821.16     41.20 o 
   8   6   1     1559.92     1500.49     45.97 o 
   9   6   1      888.46      905.16     36.99 o 
  10   6   1       17.68      -11.49     14.92 o 
  11   6   1       43.41       32.97     15.75 o 
  -9   7   1      234.42      272.37     53.58 o 
  -8   7   1      582.80      610.33     33.75 o 
  -7   7   1      235.40      250.41     22.43 o 
  -6   7   1     1090.17      979.06     45.31 o 
  -5   7   1     1998.61     2051.96     55.90 o 
  -4   7   1      393.10      428.39     23.15 o 
  -3   7   1        6.20       10.95     13.17 o 
  -2   7   1      299.11      253.09     29.24 o 
  -1   7   1       10.16       -0.32      7.02 o 
   0   7   1     1898.57     1964.07     33.53 o 
   1   7   1       11.81        2.36      6.68 o 
   2   7   1     2501.93     2419.31     39.67 o 
   3   7   1     4236.20     4234.19     62.95 o 
   4   7   1      213.21      198.96     43.92 o 
   5   7   1      647.09      637.92     25.34 o 
   6   7   1     2177.11     2204.30     54.60 o 
   7   7   1     3279.58     3146.66     73.02 o 
   8   7   1       35.43       24.88     20.43 o 
   9   7   1       92.95       96.47     21.84 o 
  10   7   1      136.09      145.23     22.75 o 
  11   7   1        4.35       24.63     19.09 o 
  -8   8   1       56.96       51.30     16.15 o 
  -7   8   1      411.63      426.77     28.02 o 
  -6   8   1      639.75      627.77     31.79 o 
  -5   8   1        6.86       15.25     17.85 o 
  -4   8   1      547.40      511.63     27.88 o 
  -3   8   1      601.73      577.51     29.69 o 
  -2   8   1       38.01       22.82     10.52 o 
  -1   8   1        0.05       -2.48      8.12 o 
   0   8   1      268.61      265.91     16.62 o 
   1   8   1     1735.21     1785.28     32.55 o 
   2   8   1      504.64      457.76     14.82 o 
   3   8   1     1221.38     1212.30     32.18 o 
   4   8   1     3119.09     3189.57     68.42 o 
   5   8   1     3075.25     3193.83     76.14 o 
   6   8   1      622.55      538.60     25.84 o 
   7   8   1      565.39      567.41     27.96 o 
   8   8   1     1241.97     1236.09     42.85 o 
   9   8   1      359.71      332.26     25.19 o 
  10   8   1        0.11       -1.30     12.59 o 
  -7   9   1       58.42       77.65     18.07 o 
  -6   9   1      126.71      126.75     18.64 o 
  -5   9   1      616.13      600.07     47.26 o 
  -4   9   1      841.68      696.18     32.39 o 
  -3   9   1        0.60       -5.11      9.85 o 
  -2   9   1       21.02       15.72     10.22 o 
  -1   9   1      292.22      321.70     23.69 o 
   0   9   1      268.04      224.85     17.00 o 
   1   9   1       13.98        1.17      8.74 o 
   2   9   1     2219.34     2158.80     38.87 o 
   3   9   1     1928.89     1883.69     46.51 o 
   4   9   1     1260.91     1232.63     36.99 o 
   5   9   1       81.50       71.02     12.70 o 
   6   9   1     2652.85     2706.72     97.29 o 
   7   9   1     1794.84     1749.58    131.15 o 
   8   9   1      121.57       96.97     16.57 o 
   9   9   1      297.85      390.59     28.09 o 
  10   9   1       85.15      118.19     19.40 o 
  -6  10   1      304.82      324.79     26.39 o 
  -5  10   1       62.17       68.52     24.72 o 
  -4  10   1       61.44       45.45     14.63 o 
  -3  10   1      226.25      222.15     20.65 o 
  -2  10   1       90.21       82.40     15.33 o 
  -1  10   1       53.08       60.97     18.58 o 
   0  10   1      231.71      270.59     19.80 o 
   1  10   1     1313.23     1358.22     39.24 o 
   2  10   1      107.57       85.70     11.58 o 
   3  10   1      162.39      166.42     15.14 o 
   4  10   1     3868.01     4073.34     85.92 o 
   5  10   1     3739.49     3739.65     86.99 o 
   6  10   1       23.24       13.05     11.57 o 
   7  10   1      884.30      952.54     59.67 o 
   8  10   1     1125.12     1135.64     43.08 o 
   9  10   1      211.83      245.46     23.92 o 
  10  10   1       23.36       29.70     15.60 o 
  -6  11   1       74.08       76.96     18.74 o 
  -5  11   1      327.40      326.49     26.28 o 
  -4  11   1       90.04      116.20     26.10 o 
  -3  11   1       46.04       59.19     14.89 o 
  -2  11   1        0.73        6.80     12.22 o 
  -1  11   1      171.66      159.23     17.92 o 
   0  11   1       64.79       57.00     14.40 o 
   1  11   1       51.99       46.35     12.11 o 
   2  11   1     1154.26     1166.47     60.16 o 
   3  11   1     2366.92     2375.81     92.53 o 
   4  11   1      304.15      281.80     20.78 o 
   5  11   1      287.07      300.74     22.38 o 
   6  11   1     1317.91     1426.53     46.45 o 
   7  11   1     1458.75     1381.88     50.10 o 
   8  11   1        5.88        0.10     12.83 o 
   9  11   1       88.88       78.64     17.51 o 
  -5  12   1        1.56        9.47     13.73 o 
  -4  12   1      100.03       98.45     18.08 o 
  -3  12   1       19.80       28.07     20.45 o 
  -2  12   1       32.18       11.25     12.89 o 
  -1  12   1       28.57       31.17     14.42 o 
   0  12   1      352.35      312.90     23.43 o 
   1  12   1       35.35       44.70     20.77 o 
   2  12   1      285.21      322.85     35.81 o 
   3  12   1      273.56      294.41     34.84 o 
   4  12   1     1542.91     1719.32     79.08 o 
   5  12   1     1076.02     1084.68     61.99 o 
   6  12   1       49.86       61.24     15.24 o 
   7  12   1      162.96      193.79     21.15 o 
   8  12   1      250.41      242.87     23.40 o 
  -3  13   1        3.21       -3.19     13.04 o 
  -2  13   1       11.01       -8.09     16.32 o 
  -1  13   1        5.10       28.88     21.06 o 
   0  13   1       11.70       28.60     20.15 o 
   1  13   1       49.94       47.77     23.75 o 
   2  13   1      330.18      411.78     42.14 o 
   3  13   1      662.16      652.18     50.07 o 
   4  13   1       98.11       55.10     23.75 o 
   5  13   1      247.10      263.09     35.67 o 
   6  13   1      459.87      455.71     44.14 o 
   7  13   1       49.21       35.06     23.25 o 
  -1  14   1        0.15       23.68     22.37 o 
   0  14   1       84.52       83.07     28.20 o 
   1  14   1      242.98      237.25     36.03 o 
   2  14   1        0.66       10.20     20.51 o 
   3  14   1      105.57      116.20     28.43 o 
   4  14   1      336.25      292.87     39.67 o 
   5  14   1      238.48      229.42     35.85 o 
   6  14   1        9.31        9.70     19.68 o 
   2  15   1      382.41      453.67     48.38 o 
  -5 -14   2      128.78      130.96     30.33 o 
  -4 -14   2        2.79       14.66     21.54 o 
  -3 -14   2      118.93      114.91     29.37 o 
  -2 -14   2        8.88        1.99     19.59 o 
  -1 -14   2      149.74      176.65     33.31 o 
   0 -14   2      128.32      159.36     32.14 o 
   1 -14   2        2.84       13.79     20.92 o 
  -7 -13   2      211.36      174.02     32.37 o 
  -6 -13   2      281.28      331.49     40.89 o 
  -5 -13   2        0.83        8.06     19.29 o 
  -4 -13   2       45.44       41.57     22.28 o 
  -3 -13   2      132.54      140.54     28.59 o 
  -2 -13   2       20.68       24.74     20.07 o 
  -1 -13   2      216.97      180.53     30.96 o 
   0 -13   2      174.38      147.15     30.10 o 
   1 -13   2      574.59      615.29     53.94 o 
   2 -13   2      310.43      325.62     26.52 o 
   3 -13   2        0.65      -12.85     18.58 o 
  -8 -12   2      365.49      378.58     28.48 o 
  -7 -12   2      226.96      211.40     21.83 o 
  -6 -12   2        0.37      -16.18     10.79 o 
  -5 -12   2       70.03       86.17     25.76 o 
  -4 -12   2       27.27       24.88     19.76 o 
  -3 -12   2        4.76        4.37     16.68 o 
  -2 -12   2      124.63       97.79     24.68 o 
  -1 -12   2       10.22        2.93     16.26 o 
   0 -12   2      541.67      567.06     29.70 o 
   1 -12   2        7.90       -1.69     11.85 o 
   2 -12   2       56.48       51.69     15.13 o 
   3 -12   2      345.04      355.93     35.61 o 
   4 -12   2       96.97       70.27     17.89 o 
  -9 -11   2      281.04      271.93     30.31 o 
  -8 -11   2       14.90       26.79     14.47 o 
  -7 -11   2      424.32      424.94     26.78 o 
  -6 -11   2      212.71      219.52     20.09 o 
  -5 -11   2       12.12       14.32     11.61 o 
  -4 -11   2        4.15       -8.36     10.55 o 
  -3 -11   2      458.52      529.56     41.64 o 
  -2 -11   2       80.14       96.95     22.56 o 
  -1 -11   2      436.05      459.16     24.43 o 
   0 -11   2       28.57        8.00     13.57 o 
   1 -11   2     1322.16     1482.55     46.64 o 
   2 -11   2     1222.18     1216.68     43.16 o 
   3 -11   2       13.99       -6.18     11.65 o 
   4 -11   2      350.19      365.26     26.99 o 
   5 -11   2      213.57      195.59     22.76 o 
  -9 -10   2      675.42      672.43     35.45 o 
  -8 -10   2     1093.03     1024.80     41.03 o 
  -7 -10   2      298.28      300.24     23.30 o 
  -6 -10   2       60.14       55.98     13.54 o 
  -5 -10   2       20.42       29.77     25.75 o 
  -4 -10   2        2.46       22.97     10.51 o 
  -3 -10   2       88.30       85.07     12.50 o 
  -2 -10   2       88.66       70.93     11.85 o 
  -1 -10   2     3148.22     3170.94     72.90 o 
   0 -10   2      871.25      920.94     32.65 o 
   1 -10   2        7.41        0.58      9.24 o 
   2 -10   2      268.83      271.66     27.27 o 
   3 -10   2     1753.64     1716.00     54.85 o 
   4 -10   2      397.34      419.16     26.80 o 
   5 -10   2        5.06       14.24     13.38 o 
   6 -10   2      122.95      140.51     30.61 o 
 -10  -9   2     1279.41     1190.42     47.63 o 
  -9  -9   2      327.83      350.68     27.06 o 
  -8  -9   2       44.15       45.84     14.58 o 
  -7  -9   2      666.03      671.93     34.55 o 
  -6  -9   2      187.89      216.69     18.70 o 
  -5  -9   2      346.50      361.32     34.81 o 
  -4  -9   2      164.98      150.11     14.10 o 
  -3  -9   2       39.20       63.52     11.50 o 
  -2  -9   2     1524.87     1595.81     31.99 o 
  -1  -9   2       52.42       44.77     10.10 o 
   0  -9   2     2876.71     2841.46     63.83 o 
   1  -9   2     6655.99     6576.61    124.53 o 
   2  -9   2      865.11      886.35     32.68 o 
   3  -9   2        0.19        1.65      9.31 o 
   4  -9   2     1266.07     1311.90     44.60 o 
   5  -9   2     1052.37     1039.01     40.77 o 
   6  -9   2      110.27       94.29     17.71 o 
   7  -9   2       11.12       -1.23     12.52 o 
 -10  -8   2       10.41       15.52     18.22 o 
  -9  -8   2     1936.30     1749.08     55.44 o 
  -8  -8   2     1758.11     1688.66     54.24 o 
  -7  -8   2       26.84       51.93     13.01 o 
  -6  -8   2       82.07       90.52     19.45 o 
  -5  -8   2       41.02       61.66     11.91 o 
  -4  -8   2      179.84      194.84     15.18 o 
  -3  -8   2      198.00      193.14     10.85 o 
  -2  -8   2     1100.42     1065.94     23.82 o 
  -1  -8   2     6130.42     6208.95     89.89 o 
   0  -8   2     2786.26     2787.76     60.51 o 
   1  -8   2        0.01        0.39      8.08 o 
   2  -8   2     3633.90     3519.78    106.02 o 
   3  -8   2     2068.62     2094.68     53.68 o 
   4  -8   2     1038.50      990.94     35.82 o 
   5  -8   2      135.68      151.20     25.92 o 
   6  -8   2      351.05      400.66     26.65 o 
   7  -8   2       67.08       72.01     17.09 o 
   8  -8   2        1.50        0.95     12.42 o 
 -11  -7   2      543.63      538.19     39.98 o 
 -10  -7   2      953.41      939.13     40.62 o 
  -9  -7   2      807.90      808.44     36.40 o 
  -8  -7   2      217.05      203.58     19.17 o 
  -7  -7   2      815.02      740.32     31.00 o 
  -6  -7   2      456.69      423.09     22.48 o 
  -5  -7   2        0.15        1.71     10.27 o 
  -4  -7   2       17.75       27.56      7.96 o 
  -3  -7   2     3389.92     3588.71     56.04 o 
  -2  -7   2      689.44      695.89     17.35 o 
  -1  -7   2       79.40       80.75      6.63 o 
   0  -7   2     4378.06     4407.48     65.14 o 
   1  -7   2     5933.46     5954.78    109.53 o 
   2  -7   2     2860.63     2852.84     62.39 o 
   3  -7   2       78.42       42.71     12.78 o 
   4  -7   2     1290.98     1406.56     42.03 o 
   5  -7   2     1200.89     1273.53     41.75 o 
   6  -7   2      110.79       87.13     15.30 o 
   7  -7   2       15.06       43.75     23.64 o 
   8  -7   2        5.96       19.78     18.90 o 
 -11  -6   2      212.60      190.94     39.39 o 
 -10  -6   2      296.89      298.46     25.09 o 
  -9  -6   2     1028.73      984.26     46.13 o 
  -8  -6   2      527.13      510.00     27.01 o 
  -7  -6   2      318.84      318.69     25.37 o 
  -6  -6   2      433.14      402.37     24.28 o 
  -5  -6   2        4.66       36.89     13.17 o 
  -4  -6   2     1362.25     1402.05     26.88 o 
  -3  -6   2     1832.62     1844.36     32.30 o 
  -2  -6   2      347.77      415.62     13.68 o 
  -1  -6   2    10345.42    10674.72    143.44 o 
   0  -6   2     6792.13     6828.31     94.77 o 
   1  -6   2        1.65        2.37      5.49 o 
   2  -6   2     4231.91     3981.53     78.21 o 
   3  -6   2     3776.03     3834.57     77.80 o 
   4  -6   2      413.29      440.34     22.67 o 
   5  -6   2        5.63       28.66     13.61 o 
   6  -6   2       77.75      112.42     16.85 o 
   7  -6   2      102.77      129.58     31.60 o 
   8  -6   2        0.11       33.36     18.37 o 
   9  -6   2       19.13       23.93     14.43 o 
 -11  -5   2      826.63      805.15     38.92 o 
 -10  -5   2      837.24      823.85     37.17 o 
  -9  -5   2      101.10       96.35     16.07 o 
  -8  -5   2      165.86      154.43     17.14 o 
  -7  -5   2      620.71      613.89     27.22 o 
  -6  -5   2      181.23      202.48     10.69 o 
  -5  -5   2      144.51      169.95     17.58 o 
  -4  -5   2      332.47      381.59     12.08 o 
  -3  -5   2     3056.95     3043.64     46.77 o 
  -2  -5   2     5217.36     4926.62     70.03 o 
  -1  -5   2      150.31      125.19     15.67 o 
   0  -5   2     3578.11     3408.75     50.05 o 
   1  -5   2    13732.16    13324.49    177.12 o 
   2  -5   2    11580.84    10742.99   1649.03 o 
   3  -5   2       13.34       20.38      3.48 o 
   4  -5   2     2423.01     2519.99     49.43 o 
   5  -5   2     1462.17      935.76     44.68 o 
   6  -5   2      159.54      168.80     37.44 o 
   7  -5   2        0.03        5.00     11.28 o 
   8  -5   2      101.10      137.00     24.91 o 
   9  -5   2       46.25       67.69     32.28 o 
 -11  -4   2      452.61      420.04     29.41 o 
 -10  -4   2      381.72      335.47     49.12 o 
  -9  -4   2     1125.44      992.23     38.26 o 
  -8  -4   2      898.67      898.20     34.81 o 
  -7  -4   2        0.28       12.18      8.76 o 
  -6  -4   2       12.06        9.96      6.53 o 
  -5  -4   2      326.13      379.55     12.70 o 
  -4  -4   2     3088.72     3012.00     46.94 o 
  -3  -4   2      171.09      136.27      6.74 o 
  -2  -4   2     5677.53     5584.28     77.24 o 
  -1  -4   2     4831.04     4116.39     58.20 o 
   0  -4   2    14327.56    14198.36    185.15 o 
   1  -4   2        0.78       18.44      6.11 o 
   2  -4   2     8891.37     8282.35    134.94 o 
   3  -4   2     6217.22     5952.49    100.23 o 
   4  -4   2     1224.74     1202.91     37.43 o 
   5  -4   2       80.51       83.84     25.13 o 
   6  -4   2      635.76      614.89     23.26 o 
   7  -4   2       43.13       39.13     11.20 o 
   8  -4   2       25.80       72.17     20.06 o 
   9  -4   2       67.60       70.63     15.34 o 
  10  -4   2      300.28      294.66     25.35 o 
 -11  -3   2       90.40       85.73     25.20 o 
 -10  -3   2      971.12      926.20     38.63 o 
  -9  -3   2       72.63       96.99     15.96 o 
  -8  -3   2      435.92      436.37     18.30 o 
  -7  -3   2      395.38      392.02     15.66 o 
  -6  -3   2        0.24       19.44      6.55 o 
  -5  -3   2       23.69       34.54      5.19 o 
  -4  -3   2     3240.11     3158.71     48.48 o 
  -3  -3   2     9174.84     8513.12    114.69 o 
  -2  -3   2     9021.47     8723.19    115.93 o 
  -1  -3   2     3541.03     3351.08     47.42 o 
   0  -3   2    33665.32    30691.98    476.12 o 
   1  -3   2    16909.42    16615.77    261.12 o 
   2  -3   2    10494.73    11386.70    223.51 o 
   3  -3   2      564.76      491.49     54.39 o 
   4  -3   2     6304.66     6485.37    109.95 o 
   5  -3   2     3306.30     3390.41     65.13 o 
   6  -3   2      134.29      136.88     16.44 o 
   7  -3   2        0.11        9.21      8.36 o 
   8  -3   2        0.18        9.37     14.26 o 
   9  -3   2       32.98       41.05     12.93 o 
  10  -3   2       41.85       34.82     15.05 o 
 -11  -2   2       10.32      -17.16     11.44 o 
 -10  -2   2      237.16      292.76     33.69 o 
  -9  -2   2     1162.50     1164.96     40.79 o 
  -8  -2   2     2115.86     2059.32     42.64 o 
  -7  -2   2       74.22       80.29      8.73 o 
  -6  -2   2       20.39       48.36      6.99 o 
  -5  -2   2      246.55      244.69     11.36 o 
  -4  -2   2     1032.48     1053.44     21.03 o 
  -3  -2   2       14.41       74.82      7.03 o 
  -2  -2   2     5447.61     4582.32     63.12 o 
  -1  -2   2      647.36      924.20     64.67 o 
   0  -2   2    12086.01    13033.04    793.58 o 
   1  -2   2      179.80      454.69     14.78 o 
   2  -2   2     8652.57     8706.13    115.51 o 
   3  -2   2    10668.04    11444.97    151.46 o 
   4  -2   2      873.45      849.11     27.66 o 
   5  -2   2     1073.86     1099.44     73.44 o 
   6  -2   2     1038.47     1043.39     46.86 o 
   7  -2   2      152.16      161.16     11.48 o 
   8  -2   2        3.51        0.72     13.71 o 
   9  -2   2        3.43      -10.01     10.89 o 
  10  -2   2      215.93      227.81     21.40 o 
  11  -2   2      298.69      311.91     25.07 o 
 -11  -1   2      720.00      716.90     50.32 o 
 -10  -1   2      753.42      738.51     33.95 o 
  -9  -1   2        5.16       16.07     10.54 o 
  -8  -1   2      533.36      553.06     41.42 o 
  -7  -1   2      456.93      465.39     31.21 o 
  -6  -1   2       10.40       11.38      6.08 o 
  -5  -1   2      163.65      155.96      8.87 o 
  -4  -1   2     1753.63     1714.38     29.83 o 
  -3  -1   2     1026.53     1050.73     30.47 o 
  -2  -1   2     4581.39     5403.82     73.10 o 
  -1  -1   2     4904.31     4342.62     80.73 o 
   0  -1   2    20548.07    20341.66    270.27 o 
   1  -1   2    14763.92    16635.01    229.10 o 
   2  -1   2      494.47      710.91     19.20 o 
   3  -1   2      217.96      304.34      9.06 o 
   4  -1   2    10117.84    10723.81    386.98 o 
   5  -1   2     3217.91     3487.17     92.26 o 
   6  -1   2       54.09       84.46     17.27 o 
   7  -1   2      139.84      180.92     18.03 o 
   8  -1   2      209.75      228.70     14.39 o 
   9  -1   2      325.53      329.45     17.73 o 
  10  -1   2        0.11      -16.42     10.95 o 
 -11   0   2       10.29       12.03     16.99 o 
 -10   0   2      628.91      644.19     27.04 o 
  -9   0   2     2318.36     2237.68     58.91 o 
  -8   0   2      703.41      682.28     28.33 o 
  -7   0   2        0.13        3.09      4.10 o 
  -6   0   2        0.10       10.66      6.75 o 
  -5   0   2      214.09      231.31     19.12 o 
  -4   0   2      645.26      625.20     46.81 o 
  -3   0   2      490.29      608.89     13.61 o 
  -2   0   2     1554.41     1630.71     25.45 o 
  -1   0   2    34448.91    33463.12    931.01 o 
   0   0   2     2081.25     2780.76     55.09 o 
   1   0   2     9386.72    10277.67    166.96 o 
   2   0   2     7715.78     8796.25    141.43 o 
   3   0   2     8380.48     8955.15    248.86 o 
   4   0   2     1427.30     1418.10     43.24 o 
   5   0   2      672.58      435.87     23.93 o 
   6   0   2      787.67      925.89     27.89 o 
   7   0   2      203.16      241.86     13.07 o 
   8   0   2      138.07      147.19     12.75 o 
   9   0   2      185.40      186.46     14.09 o 
  10   0   2      949.93     1008.90     52.54 o 
  11   0   2      132.88      132.63     18.76 o 
 -11   1   2      682.30      672.64     52.57 o 
 -10   1   2      672.14      659.27     25.88 o 
  -9   1   2        1.08        6.01      8.83 o 
  -8   1   2      115.53      116.20     11.51 o 
  -7   1   2       54.71       34.36      7.42 o 
  -6   1   2       28.28       40.39      8.80 o 
  -5   1   2       31.18       33.51      7.67 o 
  -4   1   2     1251.92     1238.89     24.29 o 
  -3   1   2     5983.44     6259.31     86.40 o 
  -2   1   2    18710.49    19402.49    335.91 o 
  -1   1   2     9509.20    10193.03    132.65 o 
   0   1   2    63568.43    56307.66   1299.38 o 
   1   1   2    26359.60    27253.09    355.65 o 
   2   1   2        3.84       54.55      7.83 o 
   3   1   2     3930.47     4835.27    180.77 o 
   4   1   2    11098.28    11799.13    188.82 o 
   5   1   2     1441.19     1460.50     27.58 o 
   6   1   2       66.15      128.64     18.01 o 
   7   1   2       43.34       55.36      8.36 o 
   8   1   2     1255.43     1268.29     36.73 o 
   9   1   2      423.03      412.90     19.04 o 
  10   1   2        0.01        2.64     11.67 o 
  11   1   2      626.18      614.09     47.24 o 
 -10   2   2      287.48      320.20     24.93 o 
  -9   2   2      459.71      458.46     20.95 o 
  -8   2   2      311.14      317.67     17.09 o 
  -7   2   2       10.03       16.13      8.79 o 
  -6   2   2      219.41      226.26     12.66 o 
  -5   2   2     1800.64     1746.82     45.83 o 
  -4   2   2     4013.84     4183.27     73.54 o 
  -3   2   2      982.13     1206.00     22.34 o 
  -2   2   2    22444.45    23776.92    332.35 o 
  -1   2   2    11132.71    10841.18    141.66 o 
   0   2   2    41555.82    37868.19    893.13 o 
   1   2   2      403.18      384.78     21.01 o 
   2   2   2   167456.33   138889.22   4916.14 o 
   3   2   2    16680.85    15938.88    206.85 o 
   4   2   2     1049.22      931.82     24.87 o 
   5   2   2     1248.51     1196.01     31.04 o 
   6   2   2       10.10       26.55      6.49 o 
   7   2   2      141.13      119.91     12.75 o 
   8   2   2       15.68       26.12     13.45 o 
   9   2   2      517.57      515.24     64.69 o 
  10   2   2      990.78      965.92     60.26 o 
  11   2   2      113.18      107.76     19.88 o 
 -10   3   2      336.18      378.20     35.25 o 
  -9   3   2       36.23       57.59     13.81 o 
  -8   3   2       97.39       97.72     15.03 o 
  -7   3   2        2.88       -0.63      6.87 o 
  -6   3   2        7.32        0.82      8.46 o 
  -5   3   2        1.51        6.63     10.14 o 
  -4   3   2     1557.09     1492.45     28.50 o 
  -3   3   2    12586.41    12887.96    211.07 o 
  -2   3   2     3333.35     3012.09     44.69 o 
  -1   3   2      587.92      615.64     12.30 o 
   0   3   2    38029.45    35366.10    864.07 o 
   1   3   2    39545.47    38148.03    722.13 o 
   2   3   2    44667.71    45951.43   1008.26 o 
   3   3   2    14382.09    13969.56    227.98 o 
   4   3   2    16380.20    16729.07    218.65 o 
   5   3   2      202.63      148.85     22.24 o 
   6   3   2        1.74       -7.92      5.28 o 
   7   3   2       87.76      111.45     15.05 o 
   8   3   2      415.80      427.71     24.11 o 
   9   3   2      642.14      625.86     30.07 o 
  10   3   2       36.81       11.51     15.04 o 
  11   3   2      811.38      799.37     42.99 o 
 -10   4   2       89.19      115.89     18.86 o 
  -9   4   2      197.66      228.88     28.45 o 
  -8   4   2      227.52      262.60     25.55 o 
  -7   4   2       76.31       86.21     44.76 o 
  -6   4   2        3.41        8.14      9.06 o 
  -5   4   2     1002.08     1045.66     24.71 o 
  -4   4   2     2270.41     2336.58     48.00 o 
  -3   4   2      470.10      472.94     12.91 o 
  -2   4   2    26577.49    27392.19    354.46 o 
  -1   4   2    23884.92    23529.26    329.71 o 
   0   4   2      364.29      463.79     16.68 o 
   1   4   2     9346.27     8789.04    116.43 o 
   2   4   2     7090.71     6728.86     90.92 o 
   3   4   2    14112.98    15003.39    397.60 o 
   4   4   2      965.90     1036.82     28.58 o 
   5   4   2      610.24      669.10     18.93 o 
   6   4   2        2.14       -2.50      4.36 o 
   7   4   2      253.05      230.61     17.06 o 
   8   4   2        0.94      -13.50      9.00 o 
   9   4   2      698.18      630.32     56.75 o 
  10   4   2     1135.41     1061.65     41.25 o 
  11   4   2      120.37      107.83     18.78 o 
  -9   5   2        0.00       14.02     20.06 o 
  -8   5   2       86.26       99.94     50.63 o 
  -7   5   2        3.74       11.82     11.32 o 
  -6   5   2        5.34       -1.24     11.03 o 
  -5   5   2        5.47        5.91      9.34 o 
  -4   5   2     1255.07     1219.84     29.07 o 
  -3   5   2     4685.72     4718.52     79.96 o 
  -2   5   2     6626.51     7290.29    128.00 o 
  -1   5   2     3115.53     2859.12     43.42 o 
   0   5   2    23967.81    24527.37    332.69 o 
   1   5   2    12546.58    13611.33    178.45 o 
   2   5   2      947.80      780.19     15.64 o 
   3   5   2     4062.90     4022.04     75.29 o 
   4   5   2       12.30       45.59      7.56 o 
   5   5   2        0.96        4.95      7.86 o 
   6   5   2       66.51       95.99     29.67 o 
   7   5   2      165.05      222.10     27.96 o 
   8   5   2      846.08      835.34     32.49 o 
   9   5   2      427.23      411.84     25.53 o 
  10   5   2        3.55      -16.56     11.04 o 
  11   5   2      797.49      811.48     66.98 o 
  -9   6   2       57.36       73.92     16.64 o 
  -8   6   2       11.31       13.87     40.64 o 
  -7   6   2       30.97       15.74     12.58 o 
  -6   6   2      293.42      221.67     53.34 o 
  -5   6   2      943.44      965.77     34.86 o 
  -4   6   2      650.21      612.29     37.98 o 
  -3   6   2      457.08      432.13     20.81 o 
  -2   6   2     5621.23     5634.51    104.44 o 
  -1   6   2     9518.22    10024.00    170.49 o 
   0   6   2      669.80      855.97     18.02 o 
   1   6   2     6898.32     6981.26     96.33 o 
   2   6   2     1648.87     1749.67     29.62 o 
   3   6   2      213.66      202.66     26.89 o 
   4   6   2      478.98      497.89     43.86 o 
   5   6   2      261.07      278.33     16.95 o 
   6   6   2      402.52      372.92     36.71 o 
   7   6   2      121.12      131.48     20.33 o 
   8   6   2      104.81       80.51     13.63 o 
   9   6   2      853.46      774.77     33.60 o 
  10   6   2      789.27      781.93     36.26 o 
  11   6   2      358.37      390.11     40.89 o 
  -8   7   2       34.00       75.05     18.59 o 
  -7   7   2        2.59       -6.73     13.02 o 
  -6   7   2      247.59      210.46     20.24 o 
  -5   7   2       37.09       28.35     11.81 o 
  -4   7   2     1866.19     1856.31     73.73 o 
  -3   7   2     3068.98     3184.32     70.51 o 
  -2   7   2      436.05      464.81     21.91 o 
  -1   7   2     1611.88     1569.63     40.18 o 
   0   7   2     4361.25     4465.52     65.89 o 
   1   7   2     4076.31     4296.82     63.69 o 
   2   7   2      133.77      130.31      7.87 o 
   3   7   2      355.31      339.84     48.17 o 
   4   7   2      322.44      321.60     33.23 o 
   5   7   2       34.96       31.77     15.77 o 
   6   7   2       36.09       19.81      9.25 o 
   7   7   2      243.56      253.01     36.81 o 
   8   7   2      939.35      917.14     35.51 o 
   9   7   2      538.39      512.73     28.28 o 
  10   7   2       13.79       13.05     22.31 o 
  11   7   2      816.76      789.25     38.89 o 
  -8   8   2        7.90        7.69     19.31 o 
  -7   8   2        2.45       -0.64     12.26 o 
  -6   8   2      211.22      212.20     21.17 o 
  -5   8   2     1160.44     1137.48     46.33 o 
  -4   8   2      300.86      285.80     30.96 o 
  -3   8   2      253.74      250.26     18.66 o 
  -2   8   2     4082.33     4119.09     85.61 o 
  -1   8   2     4624.65     4495.06    119.81 o 
   0   8   2       62.06       58.48     13.97 o 
   1   8   2      726.80      683.41     24.00 o 
   2   8   2     1927.67     1866.33     36.12 o 
   3   8   2      593.25      565.59     30.50 o 
   4   8   2      168.39      144.90     13.07 o 
   5   8   2        4.31        0.95      8.18 o 
   6   8   2        3.41       -2.73      8.58 o 
   7   8   2      107.43       88.63     14.63 o 
   8   8   2       51.38       56.64     14.54 o 
   9   8   2     1007.52      994.43     47.78 o 
  10   8   2      715.92      711.78     35.58 o 
  -7   9   2       19.48       23.38     14.40 o 
  -6   9   2       23.30       17.05     13.48 o 
  -5   9   2      140.65      125.67     18.04 o 
  -4   9   2     1259.53     1347.95     66.26 o 
  -3   9   2     1121.65     1142.99     39.85 o 
  -2   9   2       44.90       47.72     20.54 o 
  -1   9   2     1491.32     1444.97     42.27 o 
   0   9   2     3644.53     3771.73     78.45 o 
   1   9   2     1071.75     1016.89     31.60 o 
   2   9   2      233.69      263.42     12.37 o 
   3   9   2      135.23      156.22     27.91 o 
   4   9   2     1162.05     1155.32     35.71 o 
   5   9   2        0.55        8.82     16.38 o 
   6   9   2        0.84       -1.99     11.88 o 
   7   9   2      454.54      448.34     26.02 o 
   8   9   2      870.45      892.38     37.27 o 
   9   9   2      260.46      198.87     21.44 o 
  10   9   2      294.66      292.84     26.19 o 
  -6  10   2      129.00      131.84     19.37 o 
  -5  10   2      305.35      274.88     40.16 o 
  -4  10   2      101.02      119.80     26.20 o 
  -3  10   2      751.43      618.17     45.01 o 
  -2  10   2     2650.59     2589.19     65.09 o 
  -1  10   2     1620.69     1777.07     60.71 o 
   0  10   2       79.03       92.57     13.63 o 
   1  10   2      512.26      524.73     24.75 o 
   2  10   2     1477.54     1512.51     66.04 o 
   3  10   2      920.52      951.43     31.62 o 
   4  10   2      189.28      210.20     27.53 o 
   5  10   2      128.12      159.41     21.92 o 
   6  10   2       97.93       96.49     15.03 o 
   7  10   2      137.33      153.94     18.84 o 
   8  10   2      102.00      109.19     21.13 o 
   9  10   2      524.77      538.73     40.01 o 
  10  10   2      430.65      375.18     28.45 o 
  -6  11   2        2.15       -8.17     13.10 o 
  -5  11   2       41.57       55.65     21.35 o 
  -4  11   2      469.70      456.33     33.77 o 
  -3  11   2      286.74      307.59     36.17 o 
  -2  11   2       82.93       69.59     21.95 o 
  -1  11   2      743.95      690.81     40.81 o 
   0  11   2      545.99      545.32     58.44 o 
   1  11   2      675.73      676.85     28.88 o 
   2  11   2        4.03      -19.55     15.19 o 
   3  11   2     1072.62     1120.42     60.45 o 
   4  11   2      104.52       99.53     14.86 o 
   5  11   2        1.56      -14.93      9.95 o 
   6  11   2       24.89       17.39     12.39 o 
   7  11   2      180.43      222.31     21.37 o 
   8  11   2      433.86      400.51     27.77 o 
   9  11   2      109.31       81.52     17.79 o 
  -5  12   2       57.56       40.77     16.60 o 
  -4  12   2        4.26       14.76     13.20 o 
  -3  12   2      118.41      112.20     18.43 o 
  -2  12   2      851.73      744.54     51.77 o 
  -1  12   2      792.21      816.32     53.77 o 
   0  12   2       28.31       24.15     18.83 o 
   1  12   2      500.65      468.44     41.04 o 
   2  12   2     1203.04     1126.06     62.26 o 
   3  12   2       12.43       44.26     21.14 o 
   4  12   2       22.15        0.21     17.17 o 
   5  12   2        2.93       -9.23     16.81 o 
   6  12   2      196.93      188.20     24.93 o 
   7  12   2       39.41       34.22     14.42 o 
   8  12   2       34.68       49.36     16.11 o 
  -3  13   2      197.48      272.04     24.34 o 
  -2  13   2        2.44       -2.17     13.91 o 
  -1  13   2       94.58      101.72     17.64 o 
   0  13   2      813.38      886.65     57.81 o 
   1  13   2       59.39       58.91     24.65 o 
   2  13   2        0.51       -7.02     16.60 o 
   3  13   2      204.66      188.90     31.39 o 
   4  13   2       46.86       62.69     23.66 o 
   5  13   2        0.07      -15.56     17.05 o 
   6  13   2       41.74       30.12     22.69 o 
   7  13   2      207.78      201.66     22.04 o 
  -1  14   2      225.16      215.55     35.67 o 
   0  14   2        3.84      -17.15     18.39 o 
   1  14   2      158.55      225.05     35.05 o 
   2  14   2       56.09       52.95     24.94 o 
   3  14   2      107.92      147.75     30.14 o 
   4  14   2        1.53        1.47     19.23 o 
   5  14   2       29.87       45.08     23.83 o 
   6  14   2       78.52       73.25     27.16 o 
   2  15   2       44.53       34.37     23.90 o 
   3  15   2        6.04        7.70     20.53 o 
  -5 -14   3        1.86       13.15     20.77 o 
  -4 -14   3      168.79      173.24     32.37 o 
  -3 -14   3      529.38      523.94     47.83 o 
  -2 -14   3      258.46      254.11     36.70 o 
  -1 -14   3        7.97      -17.21     17.69 o 
   0 -14   3      142.27      144.40     30.32 o 
   1 -14   3       48.37       30.31     24.16 o 
  -7 -13   3       31.95       57.33     25.41 o 
  -6 -13   3       90.02       47.07     24.27 o 
  -5 -13   3      919.57      898.37     59.78 o 
  -4 -13   3      228.97      281.10     36.38 o 
  -3 -13   3       12.58       12.86     20.29 o 
  -2 -13   3      144.58      194.94     31.30 o 
  -1 -13   3      388.20      355.36     38.94 o 
   0 -13   3       49.80       35.84     21.82 o 
   1 -13   3       20.95       -5.83     12.46 o 
   2 -13   3       14.60       -6.69     12.38 o 
   3 -13   3       11.35        7.39     13.91 o 
  -8 -12   3       10.01       20.86     14.51 o 
  -7 -12   3      649.86      645.05     34.00 o 
  -6 -12   3      543.04      600.82     31.31 o 
  -5 -12   3       79.56       91.38     25.30 o 
  -4 -12   3      731.13      654.58     48.21 o 
  -3 -12   3     1196.60     1176.71     64.48 o 
  -2 -12   3      222.30      204.10     29.82 o 
  -1 -12   3        3.82        1.07     16.96 o 
   0 -12   3      378.48      328.78     23.96 o 
   1 -12   3      192.31      194.48     20.25 o 
   2 -12   3       46.49       46.62     15.25 o 
   3 -12   3       27.58       52.45     15.94 o 
   4 -12   3       28.80       20.88     27.25 o 
  -9 -11   3      109.87       95.83     18.93 o 
  -8 -11   3      261.04      271.82     24.17 o 
  -7 -11   3       17.61       19.46     14.65 o 
  -6 -11   3      154.28      164.01     18.14 o 
  -5 -11   3     2130.27     2137.67     94.00 o 
  -4 -11   3     1036.71     1068.82     37.43 o 
  -3 -11   3       36.34       22.64     18.96 o 
  -2 -11   3     1429.27     1441.55     67.54 o 
  -1 -11   3      798.32      775.08     31.01 o 
   0 -11   3      318.92      356.11     22.07 o 
   1 -11   3        0.17       22.50     12.23 o 
   2 -11   3       23.62       28.21     16.17 o 
   3 -11   3        0.15        9.27     12.84 o 
   4 -11   3        2.06       12.34     13.54 o 
   5 -11   3      173.97      154.74     21.02 o 
  -9 -10   3        8.17       41.57     35.88 o 
  -8 -10   3      182.43      216.73     31.87 o 
  -7 -10   3      811.22      852.36     35.67 o 
  -6 -10   3      382.94      361.58     23.51 o 
  -5 -10   3       80.40       88.63     14.04 o 
  -4 -10   3     2133.09     2052.88     53.12 o 
  -3 -10   3     2680.63     2696.74     61.86 o 
  -2 -10   3      769.35      846.31     29.68 o 
  -1 -10   3      302.26      266.29     19.04 o 
   0 -10   3      498.18      553.32     26.21 o 
   1 -10   3      759.72      823.58     31.58 o 
   2 -10   3        7.82       27.15     15.93 o 
   3 -10   3       26.59        2.71     12.02 o 
   4 -10   3      138.36      144.08     18.52 o 
   5 -10   3      169.43      157.70     26.30 o 
   6 -10   3       18.69       18.79     13.18 o 
 -10  -9   3       29.79       44.72     17.85 o 
  -9  -9   3      238.41      277.89     24.27 o 
  -8  -9   3      291.99      293.71     23.56 o 
  -7  -9   3        8.06       25.90     12.40 o 
  -6  -9   3     1913.48     1771.76     98.10 o 
  -5  -9   3      849.41      850.20     36.60 o 
  -4  -9   3      609.06      568.02     24.82 o 
  -3  -9   3        4.58        8.24      6.12 o 
  -2  -9   3     2135.80     2127.75     39.55 o 
  -1  -9   3     2110.29     2274.43     53.73 o 
   0  -9   3      230.99      245.86     31.03 o 
   1  -9   3        2.29        4.82      9.82 o 
   2  -9   3       18.87        3.77     20.95 o 
   3  -9   3       18.74       11.77     10.23 o 
   4  -9   3       12.73       22.90     11.85 o 
   5  -9   3      184.70      189.02     28.94 o 
   7  -9   3       83.48       93.86     25.82 o 
 -10  -8   3       31.45       45.32     24.79 o 
  -9  -8   3        3.24        6.39     17.35 o 
  -8  -8   3      721.69      676.24     32.29 o 
  -7  -8   3     1651.81     1612.24     48.76 o 
  -6  -8   3       50.30       51.25     14.21 o 
  -5  -8   3      319.70      299.20     23.10 o 
  -4  -8   3     2654.49     2565.09     61.15 o 
  -3  -8   3     4831.74     4938.94     74.72 o 
  -2  -8   3     1338.37     1319.63     27.55 o 
  -1  -8   3     1735.34     1722.17     32.69 o 
   0  -8   3     1932.83     1954.70     47.32 o 
   1  -8   3      167.97      158.82     14.38 o 
   2  -8   3      180.06      165.30     17.99 o 
   3  -8   3       46.23       39.64      9.81 o 
   6  -8   3       25.77        9.29      9.13 o 
   7  -8   3      393.12      238.61     30.72 o 
   8  -8   3      499.00      438.18     53.42 o 
 -10  -7   3       21.69       33.98     14.55 o 
  -9  -7   3      805.55      800.27     35.97 o 
  -8  -7   3      791.30      749.87     32.87 o 
  -7  -7   3       57.47       46.59     12.41 o 
  -6  -7   3      868.24      813.18     30.80 o 
  -5  -7   3     7789.06     7606.46    139.96 o 
  -4  -7   3     2996.83     2980.51     49.18 o 
  -3  -7   3     2015.65     2008.70     36.02 o 
  -2  -7   3     3712.44     3734.86     57.77 o 
  -1  -7   3     3398.47     3587.53     55.58 o 
   0  -7   3        4.62        2.01      5.34 o 
   1  -7   3        0.49       -1.67      6.71 o 
   2  -7   3       98.88       84.45     34.22 o 
   4  -7   3        6.26       14.09      6.92 o 
   5  -7   3      558.17      278.59     27.76 o 
   6  -7   3     1627.21     1099.61     56.63 o 
   7  -7   3      453.44      461.83     28.03 o 
   8  -7   3        0.45      -12.70     11.58 o 
 -11  -6   3        2.72        7.91     13.31 o 
 -10  -6   3      125.11      101.89     17.96 o 
  -9  -6   3        6.81        6.07     11.70 o 
  -8  -6   3      181.75      174.37     17.81 o 
  -7  -6   3     3878.95     3662.00     89.32 o 
  -6  -6   3     5808.25     5736.60    111.92 o 
  -5  -6   3      783.00      734.58     18.91 o 
  -4  -6   3    14651.96    14611.32    195.45 o 
  -3  -6   3    13097.21    13234.97    177.14 o 
  -2  -6   3        2.25        4.15      4.01 o 
  -1  -6   3      625.39      641.17     15.72 o 
   0  -6   3      236.83      245.73      9.44 o 
   1  -6   3       98.14      137.44      7.59 o 
   2  -6   3      195.88      214.02     20.84 o 
   3  -6   3       53.85       46.25     12.92 o 
   4  -6   3     3136.37     3064.11     89.09 o 
   5  -6   3      927.94      935.04     33.18 o 
   6  -6   3        2.07       -1.41      9.41 o 
   7  -6   3     1516.44     1462.78     47.48 o 
   8  -6   3     1456.37     1372.33     49.81 o 
   9  -6   3      126.19      102.85     18.41 o 
 -11  -5   3       32.10       27.58     16.07 o 
 -10  -5   3      126.73      135.81     18.94 o 
  -9  -5   3      732.56      730.09     33.52 o 
  -8  -5   3     1341.48     1239.80     41.59 o 
  -7  -5   3      408.12      416.74     23.43 o 
  -6  -5   3     6048.01     5945.62     88.45 o 
  -5  -5   3    10557.52    10374.68    142.90 o 
  -4  -5   3     1406.16     1440.95     27.40 o 
  -3  -5   3     1727.56     1672.03     29.64 o 
  -2  -5   3     7988.62     7992.50    109.27 o 
  -1  -5   3     2844.01     2785.98     42.86 o 
   0  -5   3      116.35       97.23      6.60 o 
   1  -5   3        0.55        1.31      4.85 o 
   2  -5   3     2360.13     2388.14     38.02 o 
   3  -5   3      306.23      372.36     11.11 o 
   4  -5   3      348.36      409.15     26.04 o 
   5  -5   3     2077.03     2051.47     59.25 o 
   6  -5   3     3042.07     2981.79     69.51 o 
   7  -5   3     1233.00     1100.80     38.99 o 
   8  -5   3      271.35      281.81     31.90 o 
   9  -5   3      907.03      879.81     38.07 o 
 -11  -4   3        6.04       20.60     14.70 o 
 -10  -4   3      173.46      184.14     20.76 o 
  -9  -4   3        6.31        0.48     11.58 o 
  -8  -4   3     1461.49     1458.87     49.45 o 
  -7  -4   3     3588.51     3545.57     59.66 o 
  -6  -4   3     1983.67     1970.96     37.05 o 
  -5  -4   3     2150.39     2199.60     38.41 o 
  -4  -4   3    27089.50    26308.20    341.20 o 
  -3  -4   3     6991.02     6674.94     92.59 o 
  -2  -4   3        9.82        7.07      2.70 o 
  -1  -4   3       52.54       46.68      3.99 o 
   0  -4   3     1263.65     1236.86     25.54 o 
   1  -4   3      360.80      323.59      8.88 o 
   2  -4   3      149.89      120.30      6.18 o 
   3  -4   3      552.99      480.56     12.99 o 
   4  -4   3     2018.99     2005.75     35.45 o 
   5  -4   3      832.24      826.74     21.43 o 
   6  -4   3       10.36       22.00     13.74 o 
   7  -4   3     1361.30     1255.12     40.08 o 
   8  -4   3     2415.36     2272.42    101.81 o 
   9  -4   3      182.33      197.13     20.37 o 
  10  -4   3      206.68      178.11     21.32 o 
 -11  -3   3        5.69        3.63     13.00 o 
 -10  -3   3      100.63      145.38     18.91 o 
  -9  -3   3     1559.54     1537.92     48.95 o 
  -8  -3   3     1404.37     1404.26     33.29 o 
  -7  -3   3     1152.02     1154.03     27.52 o 
  -6  -3   3     8885.55     8782.99    124.33 o 
  -5  -3   3     3225.02     3103.77     50.09 o 
  -4  -3   3      189.08      236.53     11.06 o 
  -3  -3   3     4664.82     4504.17     64.61 o 
  -2  -3   3     7378.72     7125.09     96.34 o 
  -1  -3   3       96.93       71.29      9.85 o 
   0  -3   3      102.55      120.80     10.88 o 
   1  -3   3        0.38       -0.16      3.42 o 
   2  -3   3      355.57      414.83     11.92 o 
   3  -3   3      611.12      676.06     15.38 o 
   4  -3   3      609.15      589.33     27.02 o 
   5  -3   3     2897.07     2871.82     47.92 o 
   6  -3   3     6616.28     6488.41     96.25 o 
   7  -3   3      280.97      277.01     14.37 o 
   8  -3   3      435.08      381.31     32.57 o 
   9  -3   3     1091.63      645.68     42.86 o 
  10  -3   3      707.95      380.55     36.11 o 
 -11  -2   3      111.45       89.97     33.21 o 
 -10  -2   3      172.49      163.81     27.37 o 
  -9  -2   3       87.22       92.25     16.41 o 
  -8  -2   3     3702.99     3608.91     63.18 o 
  -7  -2   3     2641.13     2650.21     49.61 o 
  -6  -2   3       42.72       55.10      7.20 o 
  -5  -2   3     7241.13     7572.81    106.75 o 
  -4  -2   3     7216.09     7128.32     99.15 o 
  -3  -2   3     7848.84     7811.24    105.93 o 
  -2  -2   3      711.24      832.06     15.80 o 
  -1  -2   3     1596.21     1529.18     28.81 o 
   0  -2   3     4637.65     4651.03     63.73 o 
   1  -2   3       57.85       68.41      5.01 o 
   2  -2   3      596.86      551.62     11.98 o 
   3  -2   3      175.47      240.49     11.13 o 
   4  -2   3     4628.91     4444.98     65.35 o 
   5  -2   3     2179.30     2079.28     37.10 o 
   6  -2   3      104.47       98.14     14.46 o 
   7  -2   3     1930.97     1824.58     37.35 o 
   8  -2   3     2396.00     1474.21    142.48 o 
   9  -2   3      224.20      223.20     18.20 o 
  10  -2   3       69.69       53.77     20.45 o 
  11  -2   3      203.96        1.67     11.27 o 
 -11  -1   3        0.02        3.00     13.08 o 
 -10  -1   3      286.55      294.48     23.71 o 
  -9  -1   3     1027.10      963.48     33.91 o 
  -8  -1   3     1337.39     1278.40     32.98 o 
  -7  -1   3     1884.41     1956.12     39.08 o 
  -6  -1   3     8581.87     8314.38    118.56 o 
  -5  -1   3     3419.50     3361.63     53.47 o 
  -4  -1   3       81.35       80.25      7.32 o 
  -3  -1   3       70.38       87.12     10.97 o 
  -2  -1   3     2504.34     2463.21     36.60 o 
  -1  -1   3      126.62      178.64      6.69 o 
   0  -1   3       54.53       47.97      3.59 o 
   1  -1   3      207.81      242.88      5.88 o 
   2  -1   3     4270.18     4360.85     60.21 o 
   3  -1   3     5694.17     5242.40     72.76 o 
   4  -1   3       90.56      151.10     22.77 o 
   5  -1   3     9916.04    10323.49    204.77 o 
   6  -1   3     6196.35     5594.15    330.63 o 
   7  -1   3       83.50       99.54      9.30 o 
   8  -1   3     1612.96     1635.49     61.47 o 
   9  -1   3     1190.61     1134.15     37.07 o 
  10  -1   3      495.34      521.12     27.45 o 
 -11   0   3       86.47      121.42     25.88 o 
 -10   0   3      107.65      128.39     15.81 o 
  -9   0   3      381.47      356.65     38.25 o 
  -8   0   3     1937.99     1909.82     50.47 o 
  -7   0   3     1644.49     1671.13     43.56 o 
  -6   0   3      368.92      316.53     20.66 o 
  -5   0   3     2037.59     2128.62     37.75 o 
  -4   0   3     4565.47     4675.23     79.95 o 
  -3   0   3     3694.27     3545.05     52.18 o 
  -2   0   3    12944.87    12656.87    165.19 o 
  -1   0   3     3375.76     3530.27     48.64 o 
   0   0   3      105.99      104.34      3.97 o 
   1   0   3        3.97        2.92      3.24 o 
   2   0   3        0.36       24.58      4.23 o 
   3   0   3     8719.19     8698.06    141.93 o 
   4   0   3    16131.07    15545.04    250.05 o 
   5   0   3     2982.31     3027.16     59.23 o 
   6   0   3     2821.38     2254.97    140.13 o 
   7   0   3     6079.81     6017.78    109.16 o 
   8   0   3     4287.10     4317.94     85.45 o 
   9   0   3      136.26      123.05     12.38 o 
  10   0   3      302.35      305.51     30.63 o 
  11   0   3      120.16       87.08     19.74 o 
 -11   1   3        3.63      -12.39     16.93 o 
 -10   1   3      439.90      489.56     23.32 o 
  -9   1   3      985.34      984.94     29.27 o 
  -8   1   3      374.52      397.09     26.15 o 
  -7   1   3      774.13      713.78     21.72 o 
  -6   1   3     7928.69     7859.95    113.75 o 
  -5   1   3     7091.92     6748.81     97.18 o 
  -4   1   3     4838.46     4601.77     67.93 o 
  -3   1   3     1987.40     1968.61     38.63 o 
  -2   1   3    22268.84    21252.04    273.65 o 
  -1   1   3      652.70      622.50     46.29 o 
   0   1   3       13.11       -4.75      3.17 o 
   1   1   3       59.87       50.31      5.09 o 
   2   1   3     6904.26     6852.05     90.79 o 
   3   1   3      570.89      555.79     15.52 o 
   4   1   3     2166.45     2102.91     41.01 o 
   5   1   3     6683.12     6372.40    382.62 o 
   6   1   3    15297.84    16148.57    260.01 o 
   7   1   3       12.02       -8.89     11.29 o 
   8   1   3     2859.56     2803.33     51.50 o 
   9   1   3     1883.11     1918.72     41.89 o 
  10   1   3      529.85      538.02     28.90 o 
  11   1   3        7.86       -5.48      8.42 o 
 -10   2   3      117.61      152.17     20.72 o 
  -9   2   3      296.83      300.28     17.76 o 
  -8   2   3     1990.53     2005.16     42.93 o 
  -7   2   3     2205.03     2171.71     43.17 o 
  -6   2   3     1603.86     1554.12     32.79 o 
  -5   2   3      886.42      922.15     22.46 o 
  -4   2   3    23578.52    22574.29    294.75 o 
  -3   2   3     2865.48     2480.48     44.46 o 
  -2   2   3     4399.43     4554.51     64.11 o 
  -1   2   3     1822.73     1867.83     28.49 o 
   0   2   3        9.85        9.30      2.44 o 
   1   2   3     1046.34     1205.79     32.36 o 
   2   2   3     5063.73     4760.33     64.62 o 
   3   2   3    18599.38    18984.07    347.54 o 
   4   2   3    18336.31    19169.17    248.73 o 
   5   2   3      383.30      421.17     13.50 o 
   6   2   3     3363.89     3499.73     55.51 o 
   7   2   3     7291.28     7311.72    106.20 o 
   8   2   3     4510.89     4455.92     72.52 o 
   9   2   3        0.56      -15.42     10.28 o 
  10   2   3      380.51      351.99     39.26 o 
  11   2   3      203.85      241.32     32.84 o 
 -10   3   3      395.67      398.78     33.52 o 
  -9   3   3      616.78      675.41     49.46 o 
  -8   3   3      232.65      227.60     15.17 o 
  -7   3   3      906.60      915.71     28.47 o 
  -6   3   3     6510.95     6575.40     98.51 o 
  -5   3   3     8273.30     8107.95    115.73 o 
  -4   3   3      141.60      139.35     11.49 o 
  -3   3   3    16546.27    16622.21    218.55 o 
  -2   3   3     1858.22     1793.58     29.45 o 
  -1   3   3      540.79      554.15     11.88 o 
   0   3   3     1291.63     1346.24     21.97 o 
   1   3   3     1125.05     1198.74     19.49 o 
   2   3   3     8587.60     9315.83    124.83 o 
   3   3   3     3817.45     4375.56     61.85 o 
   4   3   3     6829.56     7080.19     96.81 o 
   5   3   3     9861.28     9902.62    134.22 o 
   6   3   3     3795.66     3870.85     59.81 o 
   7   3   3      246.87      254.12     12.86 o 
   8   3   3      642.80      583.47     26.82 o 
   9   3   3     2892.93     2751.51    105.78 o 
  10   3   3      271.91      259.23     22.14 o 
  11   3   3       33.55       22.39     13.71 o 
 -10   4   3       79.91      112.55     19.41 o 
  -9   4   3      161.90      165.22     20.33 o 
  -8   4   3     1893.64     1860.50     74.97 o 
  -7   4   3     2233.02     2217.72    100.89 o 
  -6   4   3       15.43        6.78      7.76 o 
  -5   4   3     4459.89     4334.18     68.24 o 
  -4   4   3     1890.40     1836.31     50.30 o 
  -3   4   3      242.27      281.55     10.28 o 
  -2   4   3     2225.72     2560.10     40.10 o 
  -1   4   3     1074.13     1102.07     20.06 o 
   0   4   3      978.94     1042.97     24.80 o 
   1   4   3     2200.72     2441.07     57.93 o 
   2   4   3        5.91        7.80      2.45 o 
   3   4   3    17325.39    18569.60    301.00 o 
   4   4   3    26481.58    26896.22    432.46 o 
   5   4   3       28.63       54.82      7.11 o 
   6   4   3     1574.29     1566.37     29.17 o 
   7   4   3     4125.64     4030.66     83.54 o 
   8   4   3     1161.16     1179.95     38.43 o 
   9   4   3       52.63       53.31     14.50 o 
  10   4   3      222.50      204.53     20.29 o 
  11   4   3      106.53       93.92     20.92 o 
  -9   5   3      410.17      439.68     29.23 o 
  -8   5   3       21.40       39.76     18.77 o 
  -7   5   3      610.78      635.99     30.35 o 
  -6   5   3     2692.68     2758.43     66.72 o 
  -5   5   3      854.65      919.11     32.22 o 
  -4   5   3       49.62       35.58      6.23 o 
  -3   5   3     1049.64     1051.95     21.65 o 
  -2   5   3     2642.01     3150.60     58.37 o 
  -1   5   3       10.50        9.26      4.35 o 
   0   5   3       61.12       57.32      6.22 o 
   1   5   3     4133.22     4350.85     76.47 o 
   2   5   3     4557.13     4863.90     68.03 o 
   3   5   3      503.06      492.09     43.38 o 
   4   5   3      208.94      231.41     14.27 o 
   5   5   3     9609.80     9344.02    162.96 o 
   6   5   3     6249.71     6271.93    117.55 o 
   7   5   3      170.53      168.15     24.82 o 
   8   5   3     1685.58     1574.30     46.03 o 
   9   5   3     1180.36     1222.14     42.50 o 
  10   5   3      236.70      233.64     21.67 o 
  11   5   3        8.90        8.68     13.49 o 
  -9   6   3      143.09      116.22     23.72 o 
  -8   6   3     1146.11     1149.21     44.51 o 
  -7   6   3      698.65      713.35     33.25 o 
  -6   6   3       93.48       81.51     14.42 o 
  -5   6   3      627.91      600.24     27.34 o 
  -4   6   3      958.87      946.55     32.17 o 
  -3   6   3       37.04       38.97      9.00 o 
  -2   6   3      178.18      215.49      7.89 o 
  -1   6   3      529.11      516.23     23.56 o 
   0   6   3      228.00      268.00     12.70 o 
   1   6   3      328.03      362.93     20.95 o 
   2   6   3     1955.83     2074.18     33.63 o 
   3   6   3     5909.46     6099.14     93.87 o 
   4   6   3     3851.50     3587.11     71.71 o 
   5   6   3     3813.15     3627.75     74.42 o 
   6   6   3     1291.82     1517.39    146.73 o 
   7   6   3     4547.44     4465.66     92.49 o 
   8   6   3      558.65      637.06     32.10 o 
   9   6   3        0.08        9.80     11.69 o 
  10   6   3      167.06      166.85     19.51 o 
  11   6   3       74.06       91.24     26.40 o 
  -8   7   3        3.99       -3.53     12.00 o 
  -7   7   3      371.44      366.92     35.05 o 
  -6   7   3     1105.75     1093.04     44.97 o 
  -5   7   3      314.75      381.39     23.60 o 
  -4   7   3       72.64       53.19     12.08 o 
  -3   7   3       10.25       27.90     15.06 o 
  -2   7   3      440.24      463.53     32.23 o 
  -1   7   3      349.22      331.54     10.14 o 
   0   7   3     1811.98     1869.99     33.01 o 
   1   7   3     2413.39     2543.70     52.41 o 
   2   7   3     2106.31     2092.70     35.36 o 
   3   7   3       85.45       94.29      9.33 o 
   4   7   3     4485.14     4517.70     88.23 o 
   5   7   3     4526.27     4379.80     87.79 o 
   6   7   3      927.57      915.87     31.66 o 
   7   7   3       19.64        4.93      9.34 o 
   8   7   3     1608.09     1565.31     48.02 o 
   9   7   3     1031.97      969.76     38.76 o 
  10   7   3       94.48      100.84     17.32 o 
  11   7   3        5.95       11.76     13.60 o 
  -8   8   3      335.11      328.05     27.27 o 
  -7   8   3      230.65      297.38     25.26 o 
  -6   8   3       16.78       -1.64     17.19 o 
  -5   8   3      716.26      658.53     31.59 o 
  -4   8   3      427.38      523.20     26.79 o 
  -3   8   3      219.66      239.04     18.36 o 
  -2   8   3        1.27       -0.14     12.26 o 
  -1   8   3       45.00       38.23     10.06 o 
   0   8   3      723.25      779.78     18.84 o 
   1   8   3       37.97       64.81     15.63 o 
   2   8   3     2674.08     2572.20     42.60 o 
   3   8   3     5003.71     5053.46     84.42 o 
   4   8   3     2068.65     2107.79     50.57 o 
   5   8   3      196.25      174.11     15.08 o 
   6   8   3     2309.32     2364.28     58.48 o 
   7   8   3     1727.72     1895.24     65.96 o 
   8   8   3      522.49      503.77     28.08 o 
   9   8   3       12.62       27.28     17.01 o 
  10   8   3      138.85      178.90     21.34 o 
  -7   9   3      193.83      199.37     22.73 o 
  -6   9   3      546.54      523.33     30.57 o 
  -5   9   3      641.59      691.54     33.25 o 
  -4   9   3      113.81       83.65     15.16 o 
  -3   9   3      352.79      386.52     24.08 o 
  -2   9   3       88.40       97.57     21.67 o 
  -1   9   3       55.21       74.03     18.89 o 
   0   9   3        1.51       21.71     13.53 o 
   1   9   3      770.95      796.44     25.17 o 
   2   9   3     1235.68     1271.60     33.75 o 
   3   9   3        0.26       -8.81     12.33 o 
   4   9   3     2188.38     2240.39     54.33 o 
   5   9   3     2212.06     2202.35     55.28 o 
   6   9   3      199.61      155.23     16.56 o 
   7   9   3       57.14       39.10     13.40 o 
   8   9   3      889.63      909.24     58.00 o 
   9   9   3      670.27      633.83     55.06 o 
  10   9   3       15.38       25.84     15.05 o 
  -6  10   3        2.61        7.18     13.50 o 
  -5  10   3      233.98      250.56     30.20 o 
  -4  10   3      750.81      736.92     34.09 o 
  -3  10   3       42.08       29.27     12.92 o 
  -2  10   3      252.92      320.21     21.95 o 
  -1  10   3       39.96       54.42     19.09 o 
   0  10   3      306.65      365.68     33.42 o 
   1  10   3        0.14       -6.32     11.89 o 
   2  10   3      221.89      235.20     27.82 o 
   3  10   3     1970.23     1928.08     48.79 o 
   4  10   3     2391.50     2284.27     56.56 o 
   5  10   3       17.71        0.17     10.22 o 
   6  10   3     1236.88     1226.54    117.97 o 
   7  10   3     1622.00     1548.90     49.18 o 
   8  10   3      179.38      176.01     20.08 o 
   9  10   3       12.42        3.24     18.39 o 
  10  10   3      104.04       83.66     18.41 o 
  -6  11   3      244.65      248.91     25.08 o 
  -5  11   3       88.64       91.48     18.05 o 
  -4  11   3       14.60       13.10     13.01 o 
  -3  11   3       72.45       76.37     16.20 o 
  -2  11   3       10.51        2.70     26.64 o 
  -1  11   3       31.25       25.85     12.39 o 
   0  11   3      138.43      143.31     16.83 o 
   1  11   3      494.58      524.29     24.62 o 
   2  11   3      706.70      718.04     47.14 o 
   3  11   3       39.05       12.99     17.87 o 
   4  11   3     1002.29      996.44     40.21 o 
   5  11   3     1119.73     1125.75     39.08 o 
   6  11   3      482.17      455.56     26.79 o 
   7  11   3      125.66      142.94     24.24 o 
   8  11   3      427.92      377.66     26.63 o 
   9  11   3      243.82      278.49     25.44 o 
  -4  12   3       74.01       81.53     17.45 o 
  -3  12   3        0.04       -2.99     12.31 o 
  -2  12   3       22.53        3.03     33.04 o 
  -1  12   3      110.26      130.13     17.03 o 
   0  12   3        5.35        4.86     12.67 o 
   1  12   3       10.79       17.17     19.64 o 
   2  12   3      541.72      531.09     43.35 o 
   3  12   3     1652.35     1655.34     76.59 o 
   4  12   3      674.13      643.98     47.58 o 
   5  12   3        3.75      -19.65     15.60 o 
   6  12   3      664.66      736.55     48.68 o 
   7  12   3      743.82      702.03     44.31 o 
   8  12   3      249.53      285.13     30.46 o 
  -3  13   3        6.17       -5.54     12.81 o 
  -2  13   3       12.52        6.32     12.22 o 
  -1  13   3       54.25       53.60     15.82 o 
   0  13   3       88.20       96.68     26.85 o 
   1  13   3      460.84      431.83     42.07 o 
   2  13   3      297.79      322.83     37.76 o 
   3  13   3       20.40        5.36     19.95 o 
   4  13   3      560.89      599.25     49.16 o 
   5  13   3      783.81      836.00     56.57 o 
   6  13   3      172.19      154.64     30.71 o 
   7  13   3        0.53       -0.96     23.00 o 
  -1  14   3        3.56      -26.85     17.90 o 
   0  14   3      100.82       69.75     25.96 o 
   1  14   3        8.68       17.77     21.84 o 
   2  14   3      319.94      299.71     39.44 o 
   3  14   3      278.17      221.59     35.56 o 
   4  14   3      303.10      269.17     37.08 o 
   5  14   3        0.36      -17.66     16.61 o 
   6  14   3      264.08      268.19     38.39 o 
   2  15   3      150.22      143.95     32.08 o 
   3  15   3       15.07       19.82     23.06 o 
  -5 -14   4        0.69       -2.43     20.64 o 
  -4 -14   4       16.63       20.88     21.65 o 
  -3 -14   4      167.37      205.69     35.78 o 
  -2 -14   4       91.29       95.50     27.27 o 
  -1 -14   4       26.15       22.78     22.40 o 
   0 -14   4        0.01       -1.33     19.09 o 
  -6 -13   4       49.55       95.66     28.07 o 
  -5 -13   4        1.61       19.17     22.40 o 
  -4 -13   4        0.09       18.71     21.10 o 
  -3 -13   4       44.62       43.55     22.11 o 
  -2 -13   4       23.00       12.64     20.07 o 
  -1 -13   4      216.05      257.01     34.59 o 
   0 -13   4      354.87      411.43     28.12 o 
   1 -13   4      335.82      318.60     25.75 o 
   2 -13   4        5.23       -0.59     12.76 o 
   3 -13   4      143.96      123.39     20.29 o 
  -8 -12   4      100.20       86.97     18.08 o 
  -7 -12   4       13.76       17.51     13.73 o 
  -6 -12   4      111.29      137.00     18.82 o 
  -5 -12   4       71.81       35.72     21.64 o 
  -4 -12   4       21.41       47.36     22.51 o 
  -3 -12   4        6.33       -1.46     16.16 o 
  -2 -12   4       26.16       34.58     19.13 o 
  -1 -12   4      662.48      634.75     29.83 o 
   0 -12   4        6.76        4.41     11.60 o 
   1 -12   4      701.18      679.20     49.30 o 
   2 -12   4      717.18      752.57     35.53 o 
   3 -12   4       88.38       84.33     16.73 o 
   4 -12   4       59.68       19.91     15.39 o 
  -8 -11   4      578.47      593.33     53.15 o 
  -7 -11   4      328.19      381.12     26.76 o 
  -6 -11   4       72.45       68.42     13.93 o 
  -5 -11   4       32.24       56.90     14.24 o 
  -4 -11   4       25.90       72.04     22.32 o 
  -3 -11   4       16.69       23.40     18.24 o 
  -2 -11   4       11.55       15.45     16.53 o 
  -1 -11   4       28.32       41.71     11.63 o 
   0 -11   4      296.51      302.09     21.37 o 
   1 -11   4     1040.13     1103.03     40.17 o 
   2 -11   4        6.41       -2.97     11.41 o 
   3 -11   4      773.51      755.14     94.68 o 
   5 -11   4       25.01       23.44     14.19 o 
  -9 -10   4      698.43      708.66     36.16 o 
  -8 -10   4       90.98       98.70     18.53 o 
  -7 -10   4       90.87       99.30     15.96 o 
  -6 -10   4      233.35      271.56     21.11 o 
  -5 -10   4      325.70      378.02     23.23 o 
  -4 -10   4       57.37       64.07     12.58 o 
  -3 -10   4       63.65       70.87     11.74 o 
  -2 -10   4       60.20       62.32     11.61 o 
  -1 -10   4      120.42      112.50     13.53 o 
   0 -10   4       45.77       39.24     10.91 o 
   1 -10   4      228.16      257.33     19.14 o 
   2 -10   4     2157.58     2088.53    128.20 o 
   3 -10   4      134.80       49.13     40.95 o 
   4 -10   4      120.95      110.59     17.95 o 
   5 -10   4      519.70      538.88     30.84 o 
   6 -10   4       78.50       74.78     24.71 o 
 -10  -9   4       21.61       33.82     15.65 o 
  -9  -9   4      214.79      221.35     22.79 o 
  -8  -9   4      879.28      840.56     36.88 o 
  -7  -9   4      639.72      635.53     30.98 o 
  -6  -9   4       10.71       13.62     10.28 o 
  -5  -9   4      277.91      283.06     19.81 o 
  -4  -9   4      208.88      236.45     17.06 o 
  -3  -9   4      794.13      808.76     32.60 o 
  -2  -9   4      147.87      158.14     26.19 o 
  -1  -9   4     1976.85     2020.65     49.77 o 
   0  -9   4     3049.99     3052.62     67.89 o 
   1  -9   4        6.16       -4.80      8.42 o 
   2  -9   4        0.52       -2.46      6.59 o 
   3  -9   4     1077.67      518.12     35.48 o 
   4  -9   4     1054.61      996.36     40.18 o 
   5  -9   4      144.09      129.76     17.62 o 
   6  -9   4       15.66        5.42     12.85 o 
   7  -9   4       22.51        7.06     16.24 o 
 -10  -8   4      879.63      879.67     88.76 o 
  -9  -8   4     1249.01     1158.50     44.57 o 
  -8  -8   4       42.66       48.27     14.01 o 
  -7  -8   4      397.55      372.82     41.22 o 
  -6  -8   4     1082.29     1018.42     35.68 o 
  -5  -8   4      231.85      242.95     17.85 o 
  -4  -8   4      352.02      331.84     13.86 o 
  -3  -8   4      296.00      258.24     19.42 o 
  -2  -8   4     2945.90     2814.38     47.74 o 
  -1  -8   4     1504.53     1516.52     30.23 o 
   0  -8   4      444.21      415.87     20.60 o 
   1  -8   4     9281.79     3712.27    112.11 o 
   2  -8   4     1859.16      913.58     45.09 o 
   3  -8   4      339.17      327.88     25.28 o 
   4  -8   4      123.93      136.38     19.87 o 
   5  -8   4      942.58      959.94     39.13 o 
   6  -8   4      347.87      327.41     24.51 o 
   7  -8   4        2.19       -5.59     12.50 o 
   8  -8   4        6.88       -6.54     12.69 o 
 -10  -7   4       65.46       73.81     17.02 o 
  -9  -7   4      640.53      591.77     31.40 o 
  -8  -7   4     1486.52     1440.87     51.97 o 
  -7  -7   4      456.37      447.05     38.14 o 
  -6  -7   4        0.55      -11.53      8.46 o 
  -5  -7   4       14.66       27.11     14.59 o 
  -4  -7   4      985.09     1021.94     23.92 o 
  -3  -7   4       85.37       93.32      7.91 o 
  -2  -7   4      419.06      391.74     13.55 o 
  -1  -7   4     6970.31     6875.22     97.72 o 
   0  -7   4     7419.25     7074.94    478.62 o 
   1  -7   4      853.41      826.31     37.64 o 
   2  -7   4     1872.18     1745.64     44.69 o 
   3  -7   4     3742.79     3631.80     77.14 o 
   4  -7   4     1095.60     1071.97     35.49 o 
   5  -7   4      524.72      507.79     26.07 o 
   6  -7   4      158.96      168.24     20.54 o 
   7  -7   4      192.00      211.24     27.87 o 
   8  -7   4        0.47        5.45     21.03 o 
 -11  -6   4      149.28      150.69     28.81 o 
 -10  -6   4     1412.48     1363.62     49.42 o 
  -9  -6   4      942.48      925.26     38.67 o 
  -8  -6   4      263.45      233.74     20.29 o 
  -7  -6   4      740.42      755.99     31.80 o 
  -6  -6   4      901.89      922.82     33.05 o 
  -5  -6   4        0.95        8.41      8.36 o 
  -4  -6   4      264.48      268.64     14.64 o 
  -3  -6   4     3866.95     3843.29     59.24 o 
  -2  -6   4     5860.11     5950.23     85.28 o 
  -1  -6   4       61.33       57.01      5.74 o 
   0  -6   4     1740.57     1601.99     33.64 o 
   1  -6   4     8628.89     8434.39    116.00 o 
   2  -6   4     9849.37    10228.73    139.26 o 
   3  -6   4      962.25     1036.89     32.21 o 
   4  -6   4     2386.11     2351.01     56.22 o 
   5  -6   4     1523.54     1523.91     43.89 o 
   6  -6   4      951.92     1052.61     37.72 o 
   7  -6   4       26.39       23.43     14.76 o 
   8  -6   4        8.74       14.73     15.04 o 
   9  -6   4       13.48       44.35     20.54 o 
 -11  -5   4      636.33      589.62     34.02 o 
 -10  -5   4        4.14       -3.87     12.50 o 
  -9  -5   4      329.02      358.69     25.05 o 
  -8  -5   4     1726.13     1702.29     50.56 o 
  -7  -5   4     1764.48     1768.56     52.96 o 
  -6  -5   4       27.21       30.27      7.19 o 
  -5  -5   4       10.91       29.21      7.08 o 
  -4  -5   4      823.34      900.73     28.96 o 
  -3  -5   4      811.69     1010.87     21.49 o 
  -2  -5   4     2895.74     2676.09     42.52 o 
  -1  -5   4     8757.81     8667.40    141.38 o 
   0  -5   4     5154.68     5235.75     74.16 o 
   1  -5   4     3195.56     3783.66     55.91 o 
   2  -5   4     2515.84     2340.18     53.92 o 
   3  -5   4     4951.67     5023.89     73.60 o 
   4  -5   4     4103.33     4130.02     63.66 o 
   5  -5   4        2.99        1.52      8.23 o 
   6  -5   4      379.82      431.21     35.20 o 
   7  -5   4      192.39      222.17     19.12 o 
   8  -5   4       15.60       31.78     13.20 o 
   9  -5   4        1.50       27.74     18.44 o 
 -11  -4   4      240.13      290.57     26.68 o 
 -10  -4   4     1662.75     1572.03     52.87 o 
  -9  -4   4      939.84      901.56     81.29 o 
  -8  -4   4       40.94       54.96     33.88 o 
  -7  -4   4      258.24      264.64     13.89 o 
  -6  -4   4       45.89       59.30      7.55 o 
  -5  -4   4       17.23       18.64      5.37 o 
  -4  -4   4       99.87       79.97     18.41 o 
  -3  -4   4     2085.93     2303.21     37.73 o 
  -2  -4   4     2494.86     2619.33     40.87 o 
  -1  -4   4     4672.54     4891.85     82.87 o 
   0  -4   4      450.46      482.76     11.94 o 
   1  -4   4    10132.89    10441.67    139.01 o 
   2  -4   4    16374.97    16664.89    218.40 o 
   3  -4   4      265.97      310.91     18.79 o 
   4  -4   4     2499.80     2520.65     42.50 o 
   5  -4   4     2962.80     3066.94     51.38 o 
   6  -4   4      231.15      257.67     17.78 o 
   7  -4   4       29.29       25.30     10.05 o 
   8  -4   4      111.45      147.51     17.72 o 
   9  -4   4       79.21       69.65     21.26 o 
  10  -4   4       62.57       82.74     17.30 o 
 -11  -3   4      753.62      667.20     35.20 o 
 -10  -3   4      238.62      189.19     21.02 o 
  -9  -3   4     1518.33     1465.60     47.89 o 
  -8  -3   4     1776.81     1796.35     46.43 o 
  -7  -3   4       60.74       94.47      9.60 o 
  -6  -3   4      153.15      172.05     22.06 o 
  -5  -3   4        1.56       13.33      6.88 o 
  -4  -3   4      581.45      719.21     17.51 o 
  -3  -3   4      806.68      872.41     18.37 o 
  -2  -3   4      381.26      393.33     12.27 o 
  -1  -3   4     4417.76     4600.37    172.43 o 
   0  -3   4    34741.05    33962.68    433.73 o 
   1  -3   4     4280.97     4045.23     57.35 o 
   2  -3   4     1345.65     1283.22     22.65 o 
   3  -3   4     6127.84     6032.49     84.77 o 
   4  -3   4     4909.06     4988.21     73.27 o 
   5  -3   4        7.32       19.35      5.83 o 
   6  -3   4       78.77       91.80     24.35 o 
   7  -3   4       18.20       15.64     24.23 o 
   8  -3   4       73.49       95.40     14.46 o 
   9  -3   4        4.65       41.33     17.94 o 
  10  -3   4      259.02      305.45     24.23 o 
 -11  -2   4       59.31       41.88     25.29 o 
 -10  -2   4      560.89      494.37     29.25 o 
  -9  -2   4     1110.61     1069.68     65.62 o 
  -8  -2   4        2.56       35.05     10.32 o 
  -7  -2   4      239.40      258.54     18.56 o 
  -6  -2   4       15.29       30.79      7.72 o 
  -5  -2   4      170.45      197.52     14.36 o 
  -4  -2   4       52.28       93.31      6.64 o 
  -3  -2   4     2955.65     3156.40     47.70 o 
  -2  -2   4    22474.68    21390.92    276.10 o 
  -1  -2   4       24.21       31.57      3.92 o 
   0  -2   4     4251.22     4695.74     64.27 o 
   1  -2   4     1701.24     1451.33     33.14 o 
   2  -2   4    13764.51    13017.20    170.25 o 
   3  -2   4      913.62     1024.75     19.81 o 
   4  -2   4     1475.44     1463.45     34.47 o 
   5  -2   4     2118.46     2172.90     38.17 o 
   6  -2   4      916.57      950.42     23.68 o 
   7  -2   4       72.66       89.42     22.05 o 
   8  -2   4       55.99       95.00     19.22 o 
   9  -2   4      224.65      263.96     30.03 o 
  10  -2   4      421.57      461.00     28.39 o 
 -11  -1   4      157.99      148.25     20.48 o 
 -10  -1   4       22.99       11.42     12.48 o 
  -9  -1   4      167.96      159.90     23.71 o 
  -8  -1   4     1086.48     1036.39     28.54 o 
  -7  -1   4        2.86       18.01      6.97 o 
  -6  -1   4        7.03       18.11      6.65 o 
  -5  -1   4      218.63      259.17     15.36 o 
  -4  -1   4     2217.61     2037.99     47.16 o 
  -3  -1   4      990.42      803.46     16.99 o 
  -2  -1   4      322.59      296.95      8.91 o 
  -1  -1   4    38496.42    35231.00    450.86 o 
   0  -1   4    98625.04    77822.60   3998.49 o 
   1  -1   4        1.38       58.01      4.56 o 
   2  -1   4     8242.28     7429.89     99.02 o 
   3  -1   4    10196.96     9773.16    130.21 o 
   4  -1   4     6298.48     5995.11    408.58 o 
   5  -1   4      244.04      226.22     36.97 o 
   6  -1   4      228.43      233.87     12.00 o 
   7  -1   4       71.05       93.20      9.08 o 
   8  -1   4       53.42       61.36     16.44 o 
   9  -1   4        0.11       -8.60      9.94 o 
  10  -1   4      152.55      158.32     14.64 o 
 -11   0   4      510.53      532.47     42.92 o 
 -10   0   4      995.63      988.52     31.15 o 
  -9   0   4       15.69       13.36      7.22 o 
  -8   0   4        0.40       -2.27      5.88 o 
  -7   0   4       57.77       72.19     15.10 o 
  -6   0   4       63.99       90.04      9.35 o 
  -5   0   4       36.91       48.57      6.75 o 
  -4   0   4      508.06      513.82     14.65 o 
  -3   0   4     6744.83     6279.87     87.38 o 
  -2   0   4    29169.60    26801.04    380.62 o 
  -1   0   4      414.28      475.67     17.02 o 
   0   0   4    12085.30    10831.65    141.56 o 
   1   0   4     1860.87     1323.13     39.79 o 
   2   0   4     8749.98     9056.79    147.48 o 
   3   0   4     1227.74     1116.74     24.04 o 
   4   0   4     2183.28     2167.21     43.08 o 
   5   0   4     4125.16     4201.15     77.27 o 
   6   0   4      506.85      501.77     20.08 o 
   7   0   4        5.66       14.10      6.79 o 
   8   0   4      175.32      183.12     16.29 o 
   9   0   4      379.73      370.14     34.20 o 
  10   0   4      128.92      120.79     18.98 o 
  11   0   4      106.83       89.64     16.80 o 
 -11   1   4      158.46      226.43     36.20 o 
 -10   1   4       59.05       53.09     11.74 o 
  -9   1   4      897.24      939.28     33.14 o 
  -8   1   4      321.95      355.28     17.57 o 
  -7   1   4        9.03        9.56      6.65 o 
  -6   1   4        2.80       28.73      7.48 o 
  -5   1   4      712.17      766.38     20.10 o 
  -4   1   4     2734.78     2622.02     43.27 o 
  -3   1   4       45.00       53.87      4.93 o 
  -2   1   4    22295.56    21188.04    335.78 o 
  -1   1   4    17382.09    16620.76    263.46 o 
   0   1   4    11277.21    12227.76    158.52 o 
   1   1   4     5076.06     4277.54     58.09 o 
   2   1   4     2520.96     2315.83     33.69 o 
   3   1   4     9693.60    10047.63    132.59 o 
   4   1   4     4310.37     4651.37     66.45 o 
   5   1   4       58.63       83.50      8.23 o 
   6   1   4      464.96      514.22     20.22 o 
   7   1   4       10.61       30.18     15.04 o 
   8   1   4       37.61       23.31      9.65 o 
   9   1   4       32.41       25.69     12.37 o 
  10   1   4      646.38      545.27     28.39 o 
  11   1   4      212.92      229.79     32.88 o 
 -10   2   4      720.07      807.60     37.43 o 
  -9   2   4      121.64      123.30     13.05 o 
  -8   2   4       72.00      119.55     14.36 o 
  -7   2   4      578.90      605.96     20.97 o 
  -6   2   4        1.67       12.02      6.59 o 
  -5   2   4        2.31       18.57      9.86 o 
  -4   2   4      794.90      766.09     28.70 o 
  -3   2   4     8346.80     8290.96    113.57 o 
  -2   2   4     1266.04     1332.63     23.49 o 
  -1   2   4      767.85      637.16     13.21 o 
   0   2   4     1623.93     1934.02     76.89 o 
   1   2   4    13576.56    14393.61    186.36 o 
   2   2   4      748.48      702.55     15.17 o 
   3   2   4     2361.68     2453.78     36.65 o 
   4   2   4     2896.20     3114.03     46.78 o 
   5   2   4      943.91     1042.65     21.55 o 
   6   2   4       96.13      119.53      9.20 o 
   7   2   4        0.75        2.98     13.97 o 
   8   2   4      448.96      423.35     18.09 o 
   9   2   4      958.93      886.87     38.26 o 
  10   2   4      146.14      164.52     18.94 o 
  11   2   4      239.88      234.54     22.29 o 
 -10   3   4        2.33       20.82     15.61 o 
  -9   3   4      243.23      296.61     23.11 o 
  -8   3   4      286.50      322.95     18.01 o 
  -7   3   4      227.28      226.74     14.14 o 
  -6   3   4       44.99       69.78     15.57 o 
  -5   3   4      237.05      306.42     13.78 o 
  -4   3   4     1985.57     2062.44     46.09 o 
  -3   3   4     1151.00     1198.87     23.79 o 
  -2   3   4     2575.67     2813.04     43.16 o 
  -1   3   4     3144.86     3378.60     49.11 o 
   0   3   4     3748.06     4416.66     61.28 o 
   1   3   4     5232.16     5838.57    168.61 o 
   2   3   4     8551.36     9790.94    129.12 o 
   3   3   4    30155.73    32860.43    422.94 o 
   4   3   4      879.87      898.24     23.78 o 
   5   3   4       71.27       95.49      8.07 o 
   6   3   4      151.62      176.97     21.76 o 
   7   3   4       56.95       58.94      7.84 o 
   8   3   4      267.36      287.01     20.32 o 
   9   3   4      149.77      148.40     17.97 o 
  10   3   4      713.62      675.39     32.41 o 
  11   3   4      431.41      409.60     27.62 o 
 -10   4   4      395.53      482.28     31.63 o 
  -9   4   4       93.56      114.99     18.16 o 
  -8   4   4        9.46       29.29     13.50 o 
  -7   4   4       92.09      115.31     15.74 o 
  -6   4   4        3.40        5.17      7.40 o 
  -5   4   4      124.06      134.72     14.73 o 
  -4   4   4      359.63      345.43     15.50 o 
  -3   4   4     3454.97     3567.54     55.09 o 
  -2   4   4     9853.22     9999.50    134.92 o 
  -1   4   4      723.61      635.43     14.39 o 
   0   4   4     3226.04     3699.00     53.24 o 
   1   4   4    16761.62    17427.35    279.17 o 
   2   4   4    20324.37    21415.53    276.58 o 
   3   4   4      224.79      162.61     12.86 o 
   4   4   4    18211.36    19360.93    315.54 o 
   5   4   4     1621.73     1486.10     41.87 o 
   6   4   4       32.46      161.11     18.97 o 
   7   4   4        5.01        2.53      8.40 o 
   8   4   4      505.94      443.71     27.10 o 
   9   4   4     1479.19     1431.14    101.12 o 
  10   4   4      246.70      239.25     23.82 o 
  11   4   4      215.44      206.44     40.09 o 
  -9   5   4      119.01      137.17     19.58 o 
  -8   5   4      169.12      160.45     19.27 o 
  -7   5   4        6.38       10.61     18.57 o 
  -6   5   4        8.37       11.80     16.76 o 
  -5   5   4     1187.72     1194.71     37.64 o 
  -4   5   4     1055.14     1071.56     23.82 o 
  -3   5   4      753.26      734.62     17.78 o 
  -2   5   4     1335.28     1429.34     26.39 o 
  -1   5   4    18575.59    18332.78    239.75 o 
   0   5   4    15738.54    15672.56    205.19 o 
   1   5   4     3760.64     3792.53     60.46 o 
   2   5   4    11679.42    12493.82    176.89 o 
   3   5   4     9143.01     9269.53    157.66 o 
   4   5   4    13278.68    13620.32    227.31 o 
   5   5   4       77.60      109.93     19.55 o 
   6   5   4      168.82      225.83     32.65 o 
   7   5   4      200.20      244.24     26.50 o 
   8   5   4       17.85       28.74     16.01 o 
   9   5   4      156.33      169.31     22.58 o 
  10   5   4      525.07      562.09     30.79 o 
  11   5   4      888.81      882.99     60.30 o 
  -9   6   4       70.25      119.84     19.31 o 
  -8   6   4       27.27       30.41     14.40 o 
  -7   6   4       15.14        5.91     12.14 o 
  -6   6   4       19.34       35.03     12.70 o 
  -5   6   4        8.32       20.54     10.45 o 
  -4   6   4      260.06      267.99     18.83 o 
  -3   6   4     2635.85     2646.12     43.69 o 
  -2   6   4     5435.02     5526.15     79.75 o 
  -1   6   4     2015.14     2080.16     42.59 o 
   0   6   4    20641.84    21633.13    281.40 o 
   1   6   4    19173.33    19433.78    259.71 o 
   2   6   4     1339.84     1041.56     20.23 o 
   3   6   4      633.07      638.64     17.50 o 
   4   6   4      283.42      222.75     14.52 o 
   5   6   4     1241.53     1231.38     35.50 o 
   6   6   4       66.66       63.82     23.14 o 
   7   6   4      108.92      104.90     33.30 o 
   8   6   4      722.70      722.39     30.38 o 
   9   6   4      798.34      729.86     48.69 o 
  10   6   4       93.97      103.81     17.14 o 
  11   6   4      156.58      160.34     20.91 o 
  -8   7   4       15.36       25.48     13.94 o 
  -7   7   4        2.22       14.05     13.59 o 
  -6   7   4      115.16       84.38     15.64 o 
  -5   7   4      526.43      468.80     29.41 o 
  -4   7   4      672.61      677.80     56.28 o 
  -3   7   4      124.96      159.38     14.66 o 
  -2   7   4     2887.65     2894.41     63.00 o 
  -1   7   4    10478.01    10032.82    169.21 o 
   0   7   4     8425.89     8970.87    123.45 o 
   1   7   4      128.95      103.65      7.43 o 
   2   7   4     6207.94     6231.69    108.71 o 
   3   7   4     2992.90     3141.57     59.58 o 
   4   7   4        2.25       -5.72     20.56 o 
   5   7   4        1.30       -8.52     11.01 o 
   6   7   4      218.40      217.90     16.45 o 
   7   7   4      224.29      256.92     39.66 o 
   8   7   4       36.17       19.45     11.81 o 
   9   7   4       89.77       97.10     15.84 o 
  10   7   4     1027.56      987.13     40.43 o 
  11   7   4      417.63      404.83     28.97 o 
  -8   8   4        2.76       19.82     14.41 o 
  -7   8   4        9.47       12.29     12.68 o 
  -6   8   4       68.98       49.74     15.28 o 
  -5   8   4       13.74        0.87     15.50 o 
  -4   8   4      596.86      541.30     27.26 o 
  -3   8   4     1133.36     1151.65     37.52 o 
  -2   8   4      894.65      922.01     31.70 o 
  -1   8   4       59.36       43.72     11.03 o 
   0   8   4     2281.01     2240.96     38.73 o 
   1   8   4     4531.89     4571.73     68.98 o 
   2   8   4      656.26      665.33     17.95 o 
   3   8   4      870.02      901.63     29.77 o 
   4   8   4      701.10      774.31     52.02 o 
   5   8   4        4.44       -6.52     13.47 o 
   6   8   4      320.77      300.13     23.20 o 
   7   8   4       73.60       83.20     15.65 o 
   8   8   4     1020.54     1035.23     38.85 o 
   9   8   4      939.39      879.16     46.46 o 
  10   8   4        0.24       -5.45     11.77 o 
  -7   9   4        0.60        4.22     13.40 o 
  -6   9   4       37.65       29.85     16.20 o 
  -5   9   4      231.85      215.01     21.75 o 
  -4   9   4      899.31      861.09     35.52 o 
  -3   9   4        8.52       26.98     14.38 o 
  -2   9   4     2844.65     2780.87     88.99 o 
  -1   9   4     4014.89     4106.48     84.88 o 
   0   9   4      449.30      454.79     21.18 o 
   1   9   4      271.76      241.95     18.02 o 
   2   9   4      158.38      141.58      9.46 o 
   3   9   4      694.16      786.87     75.47 o 
   4   9   4       16.23       16.07     23.49 o 
   5   9   4        0.09      -16.82     13.58 o 
   6   9   4      118.93      110.69     14.67 o 
   7   9   4      469.39      417.30     25.02 o 
   8   9   4       85.49       58.36     34.61 o 
   9   9   4      332.91      296.24     25.50 o 
  10   9   4      653.01      647.53     34.44 o 
  -6  10   4       61.60       54.53     16.59 o 
  -5  10   4       39.43       40.44     14.40 o 
  -4  10   4      178.99      199.17     20.51 o 
  -3  10   4     1038.25     1064.30     39.41 o 
  -2  10   4      363.78      428.53     33.69 o 
  -1  10   4       36.53       35.35     11.38 o 
   0  10   4      838.33      845.67     30.71 o 
   1  10   4      581.14      558.12     23.73 o 
   2  10   4      106.20       91.81     21.05 o 
   3  10   4        6.64        9.70     15.87 o 
   4  10   4       55.62       59.91     12.72 o 
   5  10   4        0.07       -7.83      9.17 o 
   6  10   4       29.53       25.52     15.19 o 
   7  10   4      226.36      245.25     21.51 o 
   8  10   4      454.00      480.32     28.30 o 
   9  10   4      281.08      308.01     25.27 o 
  10  10   4        0.52      -11.92     13.33 o 
  -5  11   4      157.93      187.52     22.51 o 
  -4  11   4      163.19      217.16     22.17 o 
  -3  11   4       27.11       23.85     13.79 o 
  -2  11   4     1483.26     1394.04     68.78 o 
  -1  11   4     1000.04     1018.31     37.23 o 
   0  11   4      267.79      279.00     44.73 o 
   1  11   4        1.19        3.18     12.85 o 
   2  11   4     1020.37     1118.47     58.88 o 
   3  11   4      132.42      176.57     27.32 o 
   4  11   4        8.64       -4.79     26.14 o 
   5  11   4       75.17       44.99     13.19 o 
   6  11   4      110.28      107.72     16.48 o 
   7  11   4      186.18      193.15     24.53 o 
   8  11   4        1.25       10.17     18.45 o 
   9  11   4      136.20      140.72     21.00 o 
  -4  12   4      119.38      155.00     20.56 o 
  -3  12   4      417.85      439.47     28.85 o 
  -2  12   4      286.47      205.81     86.33 o 
  -1  12   4       14.08       -4.21     21.78 o 
   0  12   4      638.17      666.75     30.39 o 
   1  12   4      978.86     1021.51     59.34 o 
   2  12   4       16.99        2.16     17.86 o 
   3  12   4       13.04       19.11     18.61 o 
   4  12   4      302.83      341.65     36.76 o 
   5  12   4       18.03       15.55     12.12 o 
   6  12   4        1.10       -9.18     11.32 o 
   7  12   4       35.38       28.56     13.83 o 
   8  12   4      327.96      291.37     27.31 o 
  -3  13   4       27.94       32.91     15.26 o 
  -2  13   4      275.09      287.93     47.85 o 
  -1  13   4      799.41      808.56     36.77 o 
   0  13   4      166.66      179.56     31.17 o 
   1  13   4      215.86      185.64     31.59 o 
   2  13   4      357.72      349.42     38.95 o 
   3  13   4      140.09      141.77     29.06 o 
   4  13   4        2.60       32.54     21.28 o 
   5  13   4        1.32       22.86     19.70 o 
   6  13   4       37.58       38.27     22.65 o 
   7  13   4       39.53       52.25     15.57 o 
  -1  14   4       32.92       24.88     23.21 o 
   0  14   4      289.37      334.82     41.87 o 
   1  14   4      183.42      240.69     36.61 o 
   2  14   4        7.26       -8.74     17.84 o 
   3  14   4       59.52      107.61     28.10 o 
   4  14   4       32.74       10.68     20.11 o 
   5  14   4        2.90       42.55     23.43 o 
   6  14   4        1.38       -3.01     20.16 o 
   2  15   4      105.05       75.31     28.78 o 
   3  15   4        6.45        7.62     21.08 o 
  -4 -14   5      646.91      674.38     55.90 o 
  -3 -14   5      200.05      174.88     32.95 o 
  -2 -14   5       29.77       17.90     22.77 o 
  -1 -14   5      421.19      461.90     46.86 o 
   0 -14   5      218.97      276.97     38.85 o 
  -6 -13   5      410.04      405.52     44.14 o 
  -5 -13   5      169.51      142.12     30.75 o 
  -4 -13   5      104.09       48.39     23.37 o 
  -3 -13   5      574.76      608.15     49.48 o 
  -2 -13   5      849.94      937.40     58.91 o 
  -1 -13   5       50.24       74.02     25.47 o 
   0 -13   5      181.76      203.56     20.44 o 
   1 -13   5      212.43      237.24     22.88 o 
   2 -13   5       66.03       68.22     23.45 o 
  -7 -12   5      223.99      265.10     23.85 o 
  -6 -12   5       60.95       28.11     13.55 o 
  -5 -12   5      874.63      904.85     58.29 o 
  -4 -12   5     1113.02     1205.47     65.68 o 
  -3 -12   5      131.76      202.66     30.45 o 
  -2 -12   5       80.12       78.49     24.31 o 
  -1 -12   5      558.62      622.48     46.63 o 
   0 -12   5      275.76      281.82     22.04 o 
   1 -12   5       15.29       28.39     17.52 o 
   2 -12   5       34.91       14.01     26.71 o 
   3 -12   5        7.47       -8.15     10.85 o 
   4 -12   5       36.57       52.89     15.79 o 
  -8 -11   5        0.62        9.55     13.28 o 
  -7 -11   5      619.70      586.42     49.59 o 
  -6 -11   5      596.90      584.74     37.87 o 
  -5 -11   5      235.17      306.59     23.02 o 
  -4 -11   5      244.68      205.76     29.65 o 
  -3 -11   5     2152.21     2134.60     86.77 o 
  -2 -11   5      469.79      501.09     39.56 o 
  -1 -11   5      105.85      115.92     15.20 o 
   0 -11   5      207.63      227.49     19.48 o 
   1 -11   5      235.43      222.68     19.69 o 
   2 -11   5        0.10        4.51      8.31 o 
   3 -11   5       23.56       22.83     13.07 o 
   4 -11   5       61.91       68.32     16.48 o 
   5 -11   5       95.16       93.55     17.76 o 
  -9 -10   5       73.50       75.84     17.29 o 
  -8 -10   5      265.43      244.61     23.50 o 
  -7 -10   5      411.71      369.82     25.40 o 
  -6 -10   5       84.58       63.21     18.80 o 
  -5 -10   5     2383.11     2263.86     59.23 o 
  -4 -10   5     2281.27     2279.68     57.60 o 
  -3 -10   5      156.80      142.21     14.45 o 
  -2 -10   5      567.84      588.62     25.64 o 
  -1 -10   5     1282.71     1305.65     47.03 o 
   0 -10   5      268.50      237.42     18.33 o 
   1 -10   5       18.04       14.73     16.03 o 
   2 -10   5        0.11        2.51      9.99 o 
   3 -10   5       44.67       53.75     16.38 o 
   4 -10   5       54.48       71.36     15.22 o 
   5 -10   5       74.13      139.17     41.26 o 
   6 -10   5      144.09      149.37     20.29 o 
  -9  -9   5       76.31       99.49     18.24 o 
  -8  -9   5      100.28       95.27     17.14 o 
  -7  -9   5     1648.58     1540.99     48.81 o 
  -6  -9   5     1205.65     1257.79     41.72 o 
  -5  -9   5      100.72      110.22     14.31 o 
  -4  -9   5      147.54      129.42     14.21 o 
  -3  -9   5     2980.50     2932.51     51.24 o 
  -2  -9   5     1582.44     1599.43     33.27 o 
  -1  -9   5      165.52      161.44     28.00 o 
   0  -9   5      896.89      735.38     70.01 o 
   1  -9   5      323.61      133.50     19.24 o 
   2  -9   5      106.61      109.06     14.01 o 
   3  -9   5       90.73      111.57     15.14 o 
   4  -9   5      384.03      413.83     30.27 o 
   5  -9   5      403.42      437.74     27.14 o 
   6  -9   5       17.51       18.72     12.62 o 
   7  -9   5       88.92       99.95     17.93 o 
 -10  -8   5        0.54        9.13     14.66 o 
  -9  -8   5      311.52      315.91     25.47 o 
  -8  -8   5      778.84      808.16     35.35 o 
  -7  -8   5       44.02       69.48     13.91 o 
  -6  -8   5      281.02      253.80     29.60 o 
  -5  -8   5     1720.77     1672.73     46.51 o 
  -4  -8   5     2876.13     2829.68     49.31 o 
  -3  -8   5     1895.06     1852.10     35.99 o 
  -2  -8   5     1108.46     1077.29     28.24 o 
  -1  -8   5     4598.01     4650.23     71.23 o 
   0  -8   5     2166.87     2100.31     68.29 o 
   1  -8   5      479.25      484.09     23.53 o 
   2  -8   5       36.69       31.61      9.81 o 
   3  -8   5      102.80      130.07     15.55 o 
   4  -8   5       15.56        4.41     10.10 o 
   5  -8   5       93.11      113.41     16.10 o 
   6  -8   5      347.35      331.28     24.15 o 
   7  -8   5      579.79      666.97     34.59 o 
   8  -8   5       19.95        4.51     19.72 o 
 -10  -7   5       70.94      109.36     18.90 o 
  -9  -7   5       11.07       25.24     19.37 o 
  -8  -7   5      377.79      364.09     54.51 o 
  -7  -7   5      871.86      882.48     34.51 o 
  -6  -7   5     3038.82     3037.26     70.45 o 
  -5  -7   5      451.48      472.75     16.54 o 
  -4  -7   5     4256.05     4208.69     66.31 o 
  -3  -7   5     3655.82     3673.87     58.59 o 
  -2  -7   5     3050.70     3067.73     50.31 o 
  -1  -7   5      197.96      221.71     20.73 o 
   0  -7   5      903.58      886.30     20.65 o 
   1  -7   5     1602.42     1660.87     30.71 o 
   2  -7   5      170.69      167.12     14.47 o 
   3  -7   5      390.37      383.01     23.31 o 
   4  -7   5      323.53      325.81     19.94 o 
   5  -7   5      918.29      928.76     47.83 o 
   6  -7   5      227.75      200.41     32.53 o 
   7  -7   5      135.49      166.05     19.37 o 
   8  -7   5      789.84      790.02     49.72 o 
 -10  -6   5       16.50       16.02     13.81 o 
  -9  -6   5      409.00      411.93     26.85 o 
  -8  -6   5      732.48      784.52     33.95 o 
  -7  -6   5      489.40      444.11     24.69 o 
  -6  -6   5     1376.02     1364.09     41.58 o 
  -5  -6   5     6841.70     6650.10     97.60 o 
  -4  -6   5     4964.87     5088.55     76.60 o 
  -3  -6   5      106.98      106.85      8.58 o 
  -2  -6   5     4832.51     5090.68     74.96 o 
  -1  -6   5     3197.43     3191.10     59.79 o 
   0  -6   5     2092.80     2087.64     35.79 o 
   1  -6   5      490.69      503.56     14.30 o 
   2  -6   5      118.81      134.21      8.08 o 
   3  -6   5     1649.23     1648.41     42.88 o 
   4  -6   5      396.86      388.30     35.37 o 
   5  -6   5       46.71       66.32     11.68 o 
   6  -6   5      973.06     1004.50     36.93 o 
   7  -6   5     1008.13     1056.68     61.61 o 
   8  -6   5      113.26      126.03     18.13 o 
   9  -6   5      269.07      348.68     38.92 o 
 -11  -5   5       10.13       30.11     28.16 o 
 -10  -5   5       73.61       86.55     18.10 o 
  -9  -5   5       85.76      105.15     16.78 o 
  -8  -5   5        8.95       17.72     21.11 o 
  -7  -5   5     3843.95     3805.78     83.99 o 
  -6  -5   5     6583.28     6424.73     96.02 o 
  -5  -5   5        0.56        4.97      5.39 o 
  -4  -5   5     5584.07     5773.36     84.63 o 
  -3  -5   5    11838.63    12297.18    165.67 o 
  -2  -5   5     3864.67     3797.34     57.47 o 
  -1  -5   5      700.04      777.65     17.73 o 
   0  -5   5     3564.74     3409.85     51.65 o 
   1  -5   5      725.32      729.95     16.71 o 
   2  -5   5      879.25      855.23     27.18 o 
   3  -5   5       54.30       54.34      6.54 o 
   4  -5   5     2273.90     2307.95     40.50 o 
   5  -5   5     3082.63     3020.70     67.23 o 
   6  -5   5      906.16      962.88     35.23 o 
   7  -5   5      166.97      188.30     18.01 o 
   8  -5   5     1735.65     1789.39     53.97 o 
   9  -5   5      564.26      571.91     31.77 o 
 -11  -4   5       19.58        6.96     13.85 o 
 -10  -4   5        1.14       11.63     24.40 o 
  -9  -4   5      455.98      467.60     27.96 o 
  -8  -4   5     2119.52     2029.36     76.35 o 
  -7  -4   5      356.86      333.29     15.62 o 
  -6  -4   5      400.10      371.42     15.11 o 
  -5  -4   5    11779.04    11444.73    157.33 o 
  -4  -4   5    13319.56    12904.00    173.89 o 
  -3  -4   5       14.46       15.22      4.29 o 
  -2  -4   5     5019.27     4812.31    324.56 o 
  -1  -4   5     5311.21     5467.15     76.93 o 
   0  -4   5      853.50      879.34     18.03 o 
   1  -4   5       39.37       76.91     15.18 o 
   2  -4   5     1863.86     1878.91     43.75 o 
   3  -4   5     2126.19     1930.59     33.54 o 
   4  -4   5     1342.57     1359.35     27.44 o 
   5  -4   5       84.71       93.09      9.64 o 
   6  -4   5     3887.37     3921.67     82.31 o 
   7  -4   5      955.58      936.03     57.87 o 
   8  -4   5      129.14      148.57     23.80 o 
   9  -4   5      478.73      445.24     27.59 o 
  10  -4   5      816.26      871.04     55.86 o 
 -11  -3   5        0.63       -7.61     12.31 o 
 -10  -3   5      213.70      255.69     23.88 o 
  -9  -3   5      311.50      358.05     57.31 o 
  -8  -3   5      210.76      235.66     15.21 o 
  -7  -3   5     2703.96     2703.68     49.80 o 
  -6  -3   5     5428.87     5395.72     82.74 o 
  -5  -3   5     2064.63     1962.25     36.46 o 
  -4  -3   5     3449.06     3490.66     54.55 o 
  -3  -3   5    14750.78    14541.02    192.59 o 
  -2  -3   5     7714.74     7556.30    124.56 o 
  -1  -3   5     1273.36     1380.47     24.09 o 
   0  -3   5     3402.50     3583.07     51.74 o 
   1  -3   5        5.40       25.09      5.00 o 
   2  -3   5       51.83       44.16      4.20 o 
   3  -3   5      404.73      347.38     11.18 o 
   4  -3   5     6222.97     6053.08     86.99 o 
   5  -3   5     5356.59     5526.05     82.41 o 
   6  -3   5     1235.51     1184.78     27.92 o 
   7  -3   5     1034.91     1021.99     26.79 o 
   8  -3   5     3211.28     3164.54     77.46 o 
   9  -3   5     1462.81     1441.03     47.02 o 
  10  -3   5       16.13       22.77     13.42 o 
 -11  -2   5        6.96       22.17     14.35 o 
 -10  -2   5        1.87       -7.42     13.05 o 
  -9  -2   5      969.81     1018.15     35.41 o 
  -8  -2   5     3195.05     3113.88     57.49 o 
  -7  -2   5        1.45        4.65      6.37 o 
  -6  -2   5     4935.91     4799.90     89.37 o 
  -5  -2   5     5882.66     5449.32     97.31 o 
  -4  -2   5    11009.78    10551.94    143.72 o 
  -3  -2   5      450.32      415.15     11.99 o 
  -2  -2   5    10509.98    10327.67    166.34 o 
  -1  -2   5     3468.89     3235.30     47.02 o 
   0  -2   5     1316.68     1299.18     21.60 o 
   1  -2   5      649.14      629.70     12.89 o 
   2  -2   5     1198.33     1048.67     19.18 o 
   3  -2   5     3139.15     3253.18     48.83 o 
   4  -2   5     1702.45     1824.81     32.44 o 
   5  -2   5     2920.78     2873.02     47.76 o 
   6  -2   5     4382.35     4393.86     85.88 o 
   7  -2   5      715.16      778.27     28.74 o 
   8  -2   5        0.65       -0.32      6.86 o 
   9  -2   5      378.03      343.20     24.37 o 
  10  -2   5     1225.87     1275.77     43.97 o 
 -11  -1   5       48.84       47.47     15.86 o 
 -10  -1   5      334.04      282.78     23.67 o 
  -9  -1   5       29.28       49.63     12.27 o 
  -8  -1   5      211.21      210.05     13.97 o 
  -7  -1   5     4201.06     4171.35     69.09 o 
  -6  -1   5     5031.76     4824.83     75.36 o 
  -5  -1   5      433.62      452.02     15.16 o 
  -4  -1   5     8896.71     8541.38    119.56 o 
  -3  -1   5     4531.34     3982.28     58.85 o 
  -2  -1   5     1633.37     1511.75     25.69 o 
  -1  -1   5     5778.04     6031.04     81.84 o 
   0  -1   5     1185.86     1183.86     19.38 o 
   1  -1   5       34.28       32.10      2.74 o 
   2  -1   5       13.59        1.05      2.60 o 
   3  -1   5     2483.02     2448.09     37.89 o 
   4  -1   5     5455.54     5292.15    189.23 o 
   5  -1   5     2654.58     2580.58     52.55 o 
   6  -1   5     1482.20     1394.86     35.39 o 
   7  -1   5     1613.77     1569.37     33.35 o 
   8  -1   5     4717.51     4611.12     75.48 o 
   9  -1   5     1046.97     1050.79     36.38 o 
  10  -1   5        3.54        4.61     15.41 o 
  11  -1   5      215.43      232.31     32.39 o 
 -11   0   5        7.90       10.90     18.75 o 
 -10   0   5       43.02       49.81     10.72 o 
  -9   0   5      955.85      900.52     53.53 o 
  -8   0   5     1309.12     1188.31     85.96 o 
  -7   0   5       56.78       46.08      8.44 o 
  -6   0   5     8264.61     7841.02    114.07 o 
  -5   0   5    11319.76    10959.75    151.08 o 
  -4   0   5     1997.00     2008.07     37.49 o 
  -3   0   5     4996.69     5090.14     73.02 o 
  -2   0   5     5869.05     5507.82     76.53 o 
  -1   0   5     9400.86     9681.52    127.91 o 
   0   0   5     1750.06     1794.61     27.04 o 
   1   0   5      131.62      150.68     11.00 o 
   2   0   5      392.23      401.09     17.68 o 
   3   0   5      238.03      264.23     10.81 o 
   4   0   5     1288.32     1316.58     29.55 o 
   5   0   5      112.07      121.83      9.21 o 
   6   0   5     3202.93     3185.20     63.92 o 
   7   0   5     1858.10     1875.17     37.18 o 
   8   0   5       26.29       32.65      9.37 o 
   9   0   5     1311.05     1309.91     57.67 o 
  10   0   5      798.61      790.70     34.17 o 
  11   0   5       18.94       15.60     12.41 o 
 -10   1   5      286.22      320.14     19.61 o 
  -9   1   5        0.71       -2.75      7.99 o 
  -8   1   5      574.12      590.94     22.22 o 
  -7   1   5     1731.12     1686.75     55.72 o 
  -6   1   5     3419.05     3488.11     58.89 o 
  -5   1   5      433.10      429.78     15.38 o 
  -4   1   5     4889.77     4542.29    142.82 o 
  -3   1   5     6511.47     6556.72    113.22 o 
  -2   1   5      117.72      166.89      8.96 o 
  -1   1   5       10.42       16.60      3.19 o 
   0   1   5      117.68      104.95      4.62 o 
   1   1   5       25.78       28.81      3.18 o 
   2   1   5       83.70       78.12      9.82 o 
   3   1   5      395.95      452.39     12.61 o 
   4   1   5     4349.88     4464.32     64.19 o 
   5   1   5     7397.96     7075.79     99.20 o 
   6   1   5      518.65      474.56     21.31 o 
   7   1   5     3221.34     3209.87     57.39 o 
   8   1   5     4294.73     4199.27     69.46 o 
   9   1   5      796.24      812.59     52.99 o 
  10   1   5       33.60       10.59     17.38 o 
  11   1   5      225.47      217.32     31.64 o 
 -10   2   5       86.90      120.77     48.65 o 
  -9   2   5      655.56      662.96     24.94 o 
  -8   2   5      627.11      667.49     35.86 o 
  -7   2   5      299.04      284.14     15.62 o 
  -6   2   5     2425.84     2464.91     45.90 o 
  -5   2   5    12376.52    12463.39    170.93 o 
  -4   2   5     4075.53     4048.91     62.58 o 
  -3   2   5     6087.95     6253.66     88.56 o 
  -2   2   5     2380.48     2554.38     39.88 o 
  -1   2   5      395.96      403.86     10.41 o 
   0   2   5      747.22      729.66     25.19 o 
   1   2   5      152.14      192.35      6.14 o 
   2   2   5      739.56      732.33     13.98 o 
   3   2   5     5595.74     5602.20     76.78 o 
   4   2   5     5257.19     5430.86     76.29 o 
   5   2   5     3186.54     3178.25     49.49 o 
   6   2   5    11542.26    11557.39    157.46 o 
   7   2   5     4914.18     5068.76     77.91 o 
   8   2   5      480.93      407.76     17.49 o 
   9   2   5     2290.49     2186.67     57.88 o 
  10   2   5      915.35      929.82     37.03 o 
  11   2   5       13.72       11.64     15.98 o 
 -10   3   5      226.06      249.66     23.70 o 
  -9   3   5        1.99        6.99     11.79 o 
  -8   3   5     1034.52     1041.66     30.35 o 
  -7   3   5     2971.50     2969.48     54.98 o 
  -6   3   5     1716.71     1697.91     36.05 o 
  -5   3   5      341.10      337.71     15.86 o 
  -4   3   5     3418.06     3282.00     53.20 o 
  -3   3   5     1128.82      978.61     21.14 o 
  -2   3   5     2860.90     2467.34     39.40 o 
  -1   3   5       56.53       35.04      3.89 o 
   0   3   5       12.03       20.77      5.46 o 
   1   3   5      796.12      891.96     23.36 o 
   2   3   5     2799.43     2889.88     42.25 o 
   3   3   5     5788.38     5957.71     98.73 o 
   4   3   5    16114.88    15851.15    207.49 o 
   5   3   5     4660.58     4316.08     63.69 o 
   6   3   5       50.02       47.34      7.51 o 
   7   3   5     3062.02     3155.36     52.72 o 
   8   3   5     6611.81     6964.54    132.66 o 
   9   3   5      678.33      709.72     31.75 o 
  10   3   5      166.37      141.47     18.21 o 
  11   3   5      251.49      243.68     24.55 o 
 -10   4   5       62.49       63.39     17.14 o 
  -9   4   5      632.43      678.13     47.77 o 
  -8   4   5      861.83      897.35     37.77 o 
  -7   4   5       34.97       38.29     12.34 o 
  -6   4   5     4766.06     4503.97     76.96 o 
  -5   4   5     4723.38     4762.66     74.68 o 
  -4   4   5     2322.88     2253.97     41.09 o 
  -3   4   5      350.61      314.87     22.23 o 
  -2   4   5     4492.86     4278.40     63.29 o 
  -1   4   5     1503.90     1308.62     32.60 o 
   0   4   5        7.90       -1.42      2.86 o 
   1   4   5       65.19       89.15      5.72 o 
   2   4   5     4664.85     4491.84     63.35 o 
   3   4   5    10839.30    11185.36    201.89 o 
   4   4   5     1651.51     1682.19     27.95 o 
   5   4   5    10763.87    10358.44    177.58 o 
   6   4   5    11832.12    11608.64    199.75 o 
   7   4   5     1675.53     1655.25     70.51 o 
   8   4   5      428.75      363.58     22.47 o 
   9   4   5     2148.29     2006.55     55.86 o 
  10   4   5      830.29      827.50     35.73 o 
  11   4   5       10.49       24.03     14.40 o 
  -9   5   5        0.12        8.11     23.04 o 
  -8   5   5      898.62      829.67     54.68 o 
  -7   5   5     1941.74     1933.89     55.76 o 
  -6   5   5      387.29      427.49     24.52 o 
  -5   5   5       73.15       63.52      8.31 o 
  -4   5   5     1701.27     1690.08     33.04 o 
  -3   5   5     4674.66     4542.78     77.38 o 
  -2   5   5      547.60      497.47     14.32 o 
  -1   5   5     1313.87     1345.04     25.47 o 
   0   5   5       76.94       56.49      5.66 o 
   1   5   5      891.17     1019.80     20.11 o 
   2   5   5        0.16        1.73      2.98 o 
   3   5   5     3262.43     3351.21     49.49 o 
   4   5   5    14783.08    14990.77    248.89 o 
   5   5   5     7913.70     7936.88    141.12 o 
   6   5   5     1085.67     1142.88     48.87 o 
   7   5   5     4401.73     4376.59     90.08 o 
   8   5   5     1921.28     1837.54     50.77 o 
   9   5   5      531.47      551.64     28.80 o 
  10   5   5        2.74       -7.36     10.97 o 
  11   5   5      284.81      296.43     25.48 o 
  -9   6   5      295.40      369.94     32.44 o 
  -8   6   5      392.46      361.28     41.00 o 
  -7   6   5       64.23       44.06     19.21 o 
  -6   6   5     1781.15     1841.19     53.35 o 
  -5   6   5     3434.32     3387.39    109.40 o 
  -4   6   5     1149.12     1137.15     36.31 o 
  -3   6   5      328.93      318.93     12.08 o 
  -2   6   5     1534.66     1474.58     28.16 o 
  -1   6   5     1082.40     1052.72     26.90 o 
   0   6   5     1546.57     1585.40     29.23 o 
   1   6   5       33.25       23.60      8.11 o 
   2   6   5     1982.46     1989.41     34.85 o 
   3   6   5     2192.22     2192.57     35.01 o 
   4   6   5      193.81      272.65     16.19 o 
   5   6   5     4124.19     4134.16     82.58 o 
   6   6   5    11701.42    11645.72    203.06 o 
   7   6   5      624.00      609.66     27.31 o 
   8   6   5      399.30      412.07     24.13 o 
   9   6   5      961.97      902.34     36.57 o 
  10   6   5      275.80      309.00     24.14 o 
  11   6   5       17.49       15.82     13.56 o 
  -8   7   5      366.46      357.69     30.42 o 
  -7   7   5      608.08      661.29     67.65 o 
  -6   7   5      168.03      172.98     41.59 o 
  -5   7   5      130.09      148.42     17.48 o 
  -4   7   5     1649.92     1696.93     47.88 o 
  -3   7   5      817.61      827.02     38.79 o 
  -2   7   5      284.41      274.37     17.45 o 
  -1   7   5      603.55      596.22     19.24 o 
   0   7   5        2.62        2.77      4.99 o 
   1   7   5     1444.38     1476.48     28.23 o 
   2   7   5       33.64       20.06      9.69 o 
   3   7   5     2737.01     2822.79     44.56 o 
   4   7   5     7868.91     7927.93    142.11 o 
   5   7   5     3822.28     3953.76     88.51 o 
   6   7   5      229.73      236.49     27.16 o 
   7   7   5     2894.72     2876.61     68.06 o 
   8   7   5     1742.55     1663.65     49.52 o 
   9   7   5      262.77      253.40     21.77 o 
  10   7   5      135.77      136.49     25.50 o 
  11   7   5       36.64       38.95     15.13 o 
  -8   8   5       55.79       51.47     25.22 o 
  -7   8   5       30.24       15.25     13.16 o 
  -6   8   5      903.57      794.01     36.12 o 
  -5   8   5      991.40     1034.32     95.52 o 
  -4   8   5      233.99      232.12     19.39 o 
  -3   8   5       95.80       89.62     28.85 o 
  -2   8   5      329.01      307.69     19.36 o 
  -1   8   5      276.46      277.93     17.87 o 
   0   8   5       75.33       48.59     10.04 o 
   1   8   5      710.94      710.93     19.25 o 
   2   8   5     3666.94     3660.57     57.38 o 
   3   8   5     1485.50     1594.70     63.71 o 
   4   8   5      224.19      220.68     35.57 o 
   5   8   5     1160.45     1155.89     35.78 o 
   6   8   5      483.43      513.41     24.86 o 
   7   8   5     2217.16     2104.48     56.32 o 
   8   8   5       32.41       37.50     26.92 o 
   9   8   5      749.41      728.57     39.22 o 
  10   8   5      166.72      201.97     21.52 o 
  -7   9   5      333.29      380.98     40.47 o 
  -6   9   5      123.55      125.32     18.75 o 
  -5   9   5      114.37       91.02     17.10 o 
  -4   9   5      583.57      622.90     41.91 o 
  -3   9   5        1.58       -6.31      9.47 o 
  -2   9   5       21.22       -0.46     24.85 o 
  -1   9   5       69.99       89.28     36.56 o 
   0   9   5      619.69      639.51     25.41 o 
   1   9   5      398.42      416.78     15.35 o 
   2   9   5      372.16      361.56     24.60 o 
   3   9   5     2664.56     2590.57     90.42 o 
   4   9   5     4888.93     4935.01     98.10 o 
   5   9   5     1036.10     1090.50     36.12 o 
   6   9   5      738.26      794.60     31.93 o 
   7   9   5     1052.25     1096.48     39.17 o 
   8   9   5      621.66      641.19     31.36 o 
   9   9   5       60.83       54.62     15.23 o 
  10   9   5      133.37      118.86     19.58 o 
  -6  10   5      368.79      363.51     38.99 o 
  -5  10   5      360.59      346.91     38.02 o 
  -4  10   5       18.01       34.32     14.36 o 
  -3  10   5       61.05       37.61     18.03 o 
  -2  10   5       16.85       10.78     10.99 o 
  -1  10   5       60.83       43.91     12.14 o 
   0  10   5       80.43       83.83     12.71 o 
   1  10   5      709.98      724.43     27.22 o 
   2  10   5     1774.56     1802.07     50.95 o 
   3  10   5     1060.42     1073.31     35.02 o 
   4  10   5      123.63      142.27     15.34 o 
   5  10   5     1382.22     1409.56     42.87 o 
   6  10   5     1980.64     1899.72     53.53 o 
   7  10   5       64.83       59.54     14.95 o 
   8  10   5      533.28      469.52     28.54 o 
   9  10   5      149.76      206.85     21.67 o 
  10  10   5       61.53       77.57     18.34 o 
  -5  11   5       82.05       65.03     17.04 o 
  -4  11   5      198.96      180.63     20.96 o 
  -3  11   5       92.98      114.96     19.36 o 
  -2  11   5      136.50       30.73     24.47 o 
  -1  11   5       44.11       42.47     12.93 o 
   0  11   5      143.87      111.93     21.61 o 
   1  11   5       24.06       17.70     10.23 o 
   2  11   5       45.93       40.71     19.37 o 
   3  11   5     1377.84     1263.97     63.09 o 
   4  11   5     1808.83     1739.09     76.46 o 
   5  11   5      205.78      145.82     17.01 o 
   6  11   5      894.23      903.61     35.91 o 
   7  11   5      830.21      782.50     35.11 o 
   8  11   5      361.15      380.17     26.76 o 
   9  11   5        3.54       -5.14     16.23 o 
  -4  12   5        2.02       -5.92     13.08 o 
  -3  12   5        1.45      -15.18     11.79 o 
  -2  12   5       11.44        5.77     15.59 o 
  -1  12   5       41.88       51.99     14.73 o 
   0  12   5        0.45       11.63     11.30 o 
   1  12   5      126.03      123.75     26.10 o 
   2  12   5      852.55      773.90     52.29 o 
   3  12   5      136.35      119.38     25.88 o 
   4  12   5      112.13       84.03     23.72 o 
   5  12   5      810.28      833.49     54.02 o 
   6  12   5      499.73      487.21     32.64 o 
   7  12   5       20.33        5.68     24.04 o 
   8  12   5      141.64      186.91     21.84 o 
  -3  13   5       18.08       38.69     15.94 o 
  -2  13   5       35.30       31.91     14.34 o 
  -1  13   5        2.53       13.89     12.95 o 
   0  13   5       20.63       25.69     19.76 o 
   1  13   5       20.26       28.29     22.54 o 
   2  13   5       79.40       96.81     26.37 o 
   3  13   5      437.30      489.89     45.40 o 
   4  13   5      373.73      338.27     38.34 o 
   5  13   5       22.03        6.05     18.36 o 
   6  13   5       62.27       53.28     23.36 o 
   7  13   5      423.20      453.04     29.16 o 
  -1  14   5       13.23       12.51     21.17 o 
   0  14   5       19.63       19.64     21.93 o 
   1  14   5      203.28      177.91     33.07 o 
   2  14   5      196.35      202.77     34.01 o 
   3  14   5       91.43       84.00     26.29 o 
   4  14   5       79.51       92.07     26.52 o 
   5  14   5      358.27      353.75     41.31 o 
   6  14   5      336.25      311.15     41.69 o 
  -3 -14   6        5.93       18.30     22.00 o 
  -2 -14   6        2.63       17.29     20.84 o 
  -1 -14   6       15.19       18.18     21.37 o 
  -6 -13   6       84.86       69.03     27.89 o 
  -5 -13   6      122.07      157.59     31.72 o 
  -4 -13   6       39.76       66.65     25.18 o 
  -3 -13   6       40.11       30.36     22.04 o 
  -2 -13   6       49.39       54.57     22.35 o 
  -1 -13   6      129.91      112.79     26.31 o 
   0 -13   6       91.70      128.74     34.81 o 
   1 -13   6      110.00       91.33     23.34 o 
   2 -13   6      125.80       97.21     18.21 o 
  -7 -12   6      377.73      397.78     32.97 o 
  -6 -12   6       71.84       67.99     15.92 o 
  -5 -12   6        0.00        7.42     18.94 o 
  -4 -12   6       49.28       79.11     25.03 o 
  -3 -12   6       41.71       64.32     22.92 o 
  -2 -12   6      136.13      183.84     28.97 o 
  -1 -12   6      127.88      127.30     19.93 o 
   0 -12   6      480.44      518.46     28.90 o 
   2 -12   6      180.13      166.80     20.04 o 
   3 -12   6      135.58      149.01     28.23 o 
   4 -12   6      276.43      258.86     24.53 o 
  -8 -11   6      442.05      483.15     30.44 o 
  -7 -11   6        1.06        4.40     12.58 o 
  -6 -11   6       81.44       87.05     15.79 o 
  -5 -11   6      180.37      189.33     19.01 o 
  -4 -11   6       17.29       17.95     17.88 o 
  -3 -11   6       14.40       21.74     18.66 o 
  -2 -11   6      399.69      454.64     24.78 o 
  -1 -11   6     1180.15     1107.86     37.93 o 
   0 -11   6      319.13      288.98     28.80 o 
   1 -11   6      206.30      227.10     20.27 o 
   2 -11   6      783.73      725.89     33.41 o 
   3 -11   6      825.62      775.88     35.42 o 
   4 -11   6        3.19        3.21     12.19 o 
   5 -11   6      150.71       82.20     24.87 o 
  -9 -10   6        0.40       12.00     14.37 o 
  -8 -10   6      205.63      236.80     23.14 o 
  -7 -10   6      431.08      447.79     27.73 o 
  -6 -10   6       72.13       69.45     13.84 o 
  -5 -10   6       79.98       61.29     13.54 o 
  -4 -10   6        5.54       36.36     21.75 o 
  -3 -10   6       70.20      101.43     28.30 o 
  -2 -10   6       17.51       18.87      9.67 o 
  -1 -10   6       20.46       33.01     10.90 o 
   0 -10   6      381.91      337.75     29.67 o 
   1 -10   6     3158.66     3110.22     72.89 o 
   2 -10   6      308.59      320.80     22.77 o 
   3 -10   6      410.19      398.10     25.65 o 
   4 -10   6     1533.66     1566.66     52.90 o 
   5 -10   6      389.11      423.86     28.40 o 
   6 -10   6        9.19        3.39     17.81 o 
  -9  -9   6      839.68      824.14     38.67 o 
  -8  -9   6      292.86      305.56     24.86 o 
  -7  -9   6        3.28        5.08     11.20 o 
  -6  -9   6      369.65      332.56     22.13 o 
  -5  -9   6      128.28      115.70     14.14 o 
  -4  -9   6        4.56        8.21      8.66 o 
  -3  -9   6       66.84       79.30      9.02 o 
  -2  -9   6      588.50      558.07     18.83 o 
  -1  -9   6     1059.22      618.90     37.13 o 
   0  -9   6       42.06       58.05     20.29 o 
   1  -9   6       79.77       60.28     11.94 o 
   2  -9   6     1854.90     1801.30     49.69 o 
   3  -9   6     1833.51     1825.03     51.92 o 
   4  -9   6       20.65        6.04     10.39 o 
   5  -9   6      506.08      574.65     41.89 o 
   6  -9   6      449.10      475.09     29.70 o 
   7  -9   6       62.21       64.58     24.10 o 
 -10  -8   6      237.26      256.07     24.94 o 
  -9  -8   6        4.85        0.04     13.02 o 
  -8  -8   6      667.92      659.02     32.26 o 
  -7  -8   6      597.87      601.86     34.21 o 
  -6  -8   6      167.50      165.47     16.64 o 
  -5  -8   6       15.65      -13.37     12.69 o 
  -4  -8   6       37.22       44.40      7.72 o 
  -3  -8   6       72.60       88.93      9.24 o 
  -2  -8   6        8.42        9.43      6.05 o 
  -1  -8   6      435.76      419.43     18.10 o 
   0  -8   6     2971.84     2928.69     64.10 o 
   1  -8   6      554.11      569.40     25.14 o 
   2  -8   6       25.99       17.28      8.65 o 
   3  -8   6      167.83      158.26     15.56 o 
   4  -8   6     2098.14     2086.01     55.82 o 
   5  -8   6      578.24      611.90     38.18 o 
   6  -8   6       11.95       -2.61     11.78 o 
   7  -8   6      157.52      196.24     29.93 o 
   8  -8   6        0.45      -14.07     17.59 o 
 -10  -7   6      747.92      683.59     36.09 o 
  -9  -7   6      857.46      885.55     38.69 o 
  -8  -7   6      132.17      131.42     17.46 o 
  -7  -7   6        2.18       -0.94      9.22 o 
  -6  -7   6      359.67      320.48     36.22 o 
  -5  -7   6      135.89      165.84     11.25 o 
  -4  -7   6        0.39       10.60      6.06 o 
  -3  -7   6       57.77       49.72      6.90 o 
  -2  -7   6      228.27      217.72     11.46 o 
  -1  -7   6     3157.43     3098.92     50.84 o 
   0  -7   6      265.59      257.39     11.34 o 
   1  -7   6     3004.91     3103.99     50.49 o 
   2  -7   6     5804.71     5803.94    160.32 o 
   3  -7   6        8.77       21.02     13.79 o 
   4  -7   6       41.51       36.84      9.94 o 
   5  -7   6      552.97      611.81     48.83 o 
   6  -7   6      445.74      412.68     25.29 o 
   7  -7   6       52.23       57.08     14.77 o 
   8  -7   6        0.01       26.26     21.52 o 
 -10  -6   6       99.98       83.96     17.58 o 
  -9  -6   6        3.44       -6.35     12.48 o 
  -8  -6   6      507.13      498.20     27.92 o 
  -7  -6   6     1195.26     1199.25     40.36 o 
  -6  -6   6      276.73      330.66     15.48 o 
  -5  -6   6       32.32       38.11      7.15 o 
  -4  -6   6      205.13      240.41     12.55 o 
  -3  -6   6      176.87      191.91     10.74 o 
  -2  -6   6       98.53       53.03     10.68 o 
  -1  -6   6     1025.48     1097.98     41.21 o 
   0  -6   6     6859.79     6719.50     95.42 o 
   1  -6   6     5123.94     5218.75     76.47 o 
   2  -6   6      299.13      333.94     12.07 o 
   3  -6   6     4883.03     5068.75     97.84 o 
   4  -6   6     1498.37     1592.31     43.30 o 
   5  -6   6      439.95      430.61     22.93 o 
   6  -6   6       12.92        1.23     10.16 o 
   7  -6   6        9.94        2.71     14.15 o 
   8  -6   6        4.07        6.87     18.06 o 
   9  -6   6        0.14      -17.66     17.64 o 
 -10  -5   6      479.41      463.81     29.78 o 
  -9  -5   6     1077.64      959.57     39.40 o 
  -8  -5   6     1242.51     1222.89     42.57 o 
  -7  -5   6       21.41       31.74     22.60 o 
  -6  -5   6      683.24      693.85     21.06 o 
  -5  -5   6       99.42      124.06     10.39 o 
  -4  -5   6      303.12      286.73     21.75 o 
  -3  -5   6      483.31      582.70     30.48 o 
  -2  -5   6     3875.82     3927.04     71.81 o 
  -1  -5   6     1498.16     1169.00     23.44 o 
   0  -5   6     2699.73     2762.96     44.00 o 
   1  -5   6     4233.80     4015.22     60.06 o 
   2  -5   6    13370.00    13559.82    181.34 o 
   3  -5   6     4478.62     4375.12     66.34 o 
   4  -5   6      392.61      443.86     15.27 o 
   5  -5   6     1353.33     1347.04     39.44 o 
   6  -5   6      635.92      639.54     27.45 o 
   7  -5   6      268.50      293.61     31.12 o 
   8  -5   6        3.74       28.90     12.60 o 
   9  -5   6        7.64        5.35     19.08 o 
 -11  -4   6      608.95      581.90     34.87 o 
 -10  -4   6      705.10      713.40     36.36 o 
  -9  -4   6       26.84        5.56     12.37 o 
  -8  -4   6     1767.80     1831.06     53.58 o 
  -7  -4   6      900.11      957.43     26.15 o 
  -6  -4   6      151.02      171.54     24.87 o 
  -5  -4   6      261.41      326.08     13.83 o 
  -4  -4   6      935.21      959.62     29.66 o 
  -3  -4   6     1666.45     1579.01     29.59 o 
  -2  -4   6      240.52      224.47     23.97 o 
  -1  -4   6    16168.68    16122.00    211.68 o 
   0  -4   6    37679.46    36836.89    471.51 o 
   1  -4   6     7003.41     6906.15     95.54 o 
   2  -4   6        0.82        8.95      8.25 o 
   3  -4   6     6129.08     6080.25     86.95 o 
   4  -4   6     8892.02     9111.08    126.90 o 
   5  -4   6     1424.07     1405.75     29.92 o 
   6  -4   6      164.00      171.28     14.96 o 
   7  -4   6        3.55       -4.86      7.92 o 
   8  -4   6       21.49       45.24     12.79 o 
   9  -4   6        2.72        7.24     11.83 o 
 -11  -3   6        4.98       -7.16     13.72 o 
 -10  -3   6     1487.43     1501.68     65.11 o 
  -9  -3   6     2151.14     2166.25     61.69 o 
  -8  -3   6      908.00      886.41     27.10 o 
  -7  -3   6       94.19      105.67     11.41 o 
  -6  -3   6      277.70      333.63     15.03 o 
  -5  -3   6      132.56      168.40     20.04 o 
  -4  -3   6      178.40      218.08     21.16 o 
  -3  -3   6      645.78      634.81     16.20 o 
  -2  -3   6    15204.04    14494.44    377.24 o 
  -1  -3   6    11199.90    11948.40    158.35 o 
   0  -3   6      114.96       85.81      6.71 o 
   1  -3   6    12744.43    12460.76    164.46 o 
   2  -3   6    10135.01     9812.90    131.75 o 
   3  -3   6     4613.98     4827.71     70.14 o 
   4  -3   6      650.78      614.68     16.67 o 
   5  -3   6     3033.06     2948.49     49.63 o 
   6  -3   6     1816.28     1831.12     36.72 o 
   7  -3   6       30.25       46.25     13.03 o 
   8  -3   6        6.59       29.34     10.83 o 
   9  -3   6       11.16       30.79     13.65 o 
 -11  -2   6      804.16      791.07     42.17 o 
 -10  -2   6     1262.96     1204.48     45.89 o 
  -9  -2   6      308.24      349.28     27.49 o 
  -8  -2   6     1527.84     1555.11     36.84 o 
  -7  -2   6      438.79      456.77     26.04 o 
  -6  -2   6      120.39      161.29     13.42 o 
  -5  -2   6       36.33       47.38      7.73 o 
  -4  -2   6      928.89      948.97     21.78 o 
  -3  -2   6     3879.22     3942.26     59.23 o 
  -2  -2   6        0.21       12.81      3.42 o 
  -1  -2   6    30185.26    29674.52    380.70 o 
   0  -2   6    35371.34    35659.76    663.11 o 
   1  -2   6     5279.88     5787.72     98.22 o 
   2  -2   6      488.20      457.31     15.53 o 
   3  -2   6     6888.98     6890.98     95.18 o 
   4  -2   6     9897.30    10011.90    136.30 o 
   5  -2   6     1038.51     1104.01     29.20 o 
   6  -2   6       44.92       36.10      7.98 o 
   7  -2   6      527.52      556.99     33.47 o 
   8  -2   6       25.39       21.70     13.08 o 
   9  -2   6       53.19       70.80     13.48 o 
 -11  -1   6      107.10      136.41     20.20 o 
 -10  -1   6      628.52      602.57     32.07 o 
  -9  -1   6     2254.41     2183.62     55.94 o 
  -8  -1   6      701.52      728.26     24.62 o 
  -7  -1   6      808.34      811.07     35.39 o 
  -6  -1   6      214.66      226.04     12.91 o 
  -5  -1   6      238.04      266.30     12.47 o 
  -4  -1   6      383.85      435.66     14.06 o 
  -3  -1   6     1840.86     1912.50     33.04 o 
  -2  -1   6     5759.17     6346.37     87.91 o 
  -1  -1   6      866.95      930.30     22.24 o 
   0  -1   6     3553.88     3727.47     52.92 o 
   1  -1   6       33.42       50.02      7.17 o 
   2  -1   6    14551.80    14850.99    193.72 o 
   3  -1   6     1317.74     1266.28     22.70 o 
   4  -1   6      112.48      103.91      6.76 o 
   5  -1   6     2265.68     2304.63     48.70 o 
   6  -1   6      526.27      617.32     22.62 o 
   7  -1   6      102.61      100.82     12.06 o 
   8  -1   6        2.96       41.32     15.64 o 
   9  -1   6      309.77      248.03     19.71 o 
  10  -1   6      821.03     1030.11     53.65 o 
 -10   0   6       98.06      104.50     17.13 o 
  -9   0   6       14.78       21.90      9.11 o 
  -8   0   6        6.17       23.38      8.72 o 
  -7   0   6      395.03      421.14     17.51 o 
  -6   0   6       69.34      102.07     11.18 o 
  -5   0   6       14.48       33.94      6.51 o 
  -4   0   6     1378.27     1524.56     29.66 o 
  -3   0   6     1359.27     1441.21     26.94 o 
  -2   0   6      106.01       82.84      5.45 o 
  -1   0   6    12462.42    14141.74    184.76 o 
   0   0   6    35484.37    34889.16    446.59 o 
   1   0   6     5549.44     5296.70     88.66 o 
   2   0   6      530.73      708.98     15.87 o 
   3   0   6     6287.87     6338.66    106.53 o 
   4   0   6     7376.20     7443.75    102.66 o 
   5   0   6      254.03      297.23     17.08 o 
   6   0   6       41.81       43.98     15.04 o 
   7   0   6        4.75       18.54      6.29 o 
   8   0   6      215.78      274.91     19.11 o 
   9   0   6      119.29      160.69     23.09 o 
  10   0   6      249.39      254.73     21.29 o 
 -10   1   6      647.14      656.51     26.11 o 
  -9   1   6      107.47      144.21     13.91 o 
  -8   1   6       55.60       82.51     17.14 o 
  -7   1   6       73.19       68.72      9.40 o 
  -6   1   6       19.04       45.53      8.41 o 
  -5   1   6      832.45      954.73     29.75 o 
  -4   1   6       60.86       61.67     11.25 o 
  -3   1   6     4964.20     5616.21     99.39 o 
  -2   1   6    10997.79    11035.69    147.40 o 
  -1   1   6     4882.98     4017.48     57.40 o 
   0   1   6     1597.93     1355.46     22.46 o 
   1   1   6    18581.04    18799.33    301.63 o 
   2   1   6    15850.90    14947.14    194.36 o 
   3   1   6      199.66      147.02      6.17 o 
   4   1   6        1.87        2.81      5.69 o 
   5   1   6      454.68      447.89     13.56 o 
   6   1   6      195.82      233.27     11.50 o 
   7   1   6        0.01       15.18      6.73 o 
   8   1   6      116.74      127.39     11.47 o 
   9   1   6     1069.59     1069.87     68.44 o 
  10   1   6      369.01      379.54     53.65 o 
  11   1   6       29.64        3.04      7.64 o 
 -10   2   6       63.18       65.54     29.79 o 
  -9   2   6      118.30      109.04     13.15 o 
  -8   2   6      220.14      244.01     15.65 o 
  -7   2   6      394.27      371.39     17.81 o 
  -6   2   6       14.92       21.25      7.49 o 
  -5   2   6      574.57      630.95     19.59 o 
  -4   2   6     3416.46     3439.68     55.47 o 
  -3   2   6      790.78      640.62     19.37 o 
  -2   2   6     1057.06     1394.41     25.58 o 
  -1   2   6     8848.44     8541.39    220.84 o 
   0   2   6    30700.15    27396.00    530.44 o 
   1   2   6    18062.12    17558.04    227.10 o 
   2   2   6       26.95       25.66      4.20 o 
   3   2   6    12313.10    11737.07    154.81 o 
   4   2   6     6032.76     6289.59     87.30 o 
   5   2   6       25.22       21.65      4.46 o 
   6   2   6        3.50       18.46      8.48 o 
   7   2   6        5.81       26.75      8.69 o 
   8   2   6      114.98      126.15     11.23 o 
   9   2   6       61.73       54.69     14.23 o 
  10   2   6      347.52      372.33     26.88 o 
  11   2   6      537.26      607.73     32.29 o 
 -10   3   6      344.40      393.36     29.37 o 
  -9   3   6      194.33      215.35     21.55 o 
  -8   3   6       21.62       42.75     17.73 o 
  -7   3   6      182.40      214.07     14.11 o 
  -6   3   6        6.19       48.62      9.04 o 
  -5   3   6      531.93      562.94     18.67 o 
  -4   3   6       34.89       41.21     11.10 o 
  -3   3   6     5198.12     5297.35     77.67 o 
  -2   3   6    11951.50    11377.93    152.73 o 
  -1   3   6     2328.90     2238.84    153.64 o 
   0   3   6     7547.09     7297.20    123.08 o 
   1   3   6     7029.26     5928.94     81.28 o 
   2   3   6    11825.46    11379.19    150.14 o 
   3   3   6       17.58       22.66      3.31 o 
   4   3   6      228.61      196.48      7.92 o 
   5   3   6     1465.96     1418.42     26.50 o 
   6   3   6      159.91      159.90      9.56 o 
   7   3   6       63.76       71.66      8.33 o 
   8   3   6      311.36      308.45     20.64 o 
   9   3   6      606.38      631.10     30.00 o 
  10   3   6      211.32      232.06     20.86 o 
  11   3   6        0.01       -6.65     12.16 o 
 -10   4   6       60.00       78.29     18.10 o 
  -9   4   6       46.30       52.84     15.25 o 
  -8   4   6      488.38      539.64     29.76 o 
  -7   4   6      234.92      202.53     19.02 o 
  -6   4   6       25.29       49.22     21.95 o 
  -5   4   6       42.59       77.68      8.99 o 
  -4   4   6     1083.95     1143.91     25.73 o 
  -3   4   6     1155.48     1161.84     24.81 o 
  -2   4   6      822.35      746.14     17.85 o 
  -1   4   6    10950.94    10164.33    136.84 o 
   0   4   6    14025.62    14228.51    187.21 o 
   1   4   6     3774.19     4593.90     65.31 o 
   2   4   6     1410.04     1249.02     22.27 o 
   3   4   6    10561.02    11008.95    178.14 o 
   4   4   6       29.94       32.30      7.05 o 
   5   4   6        1.49       13.68      3.97 o 
   6   4   6      118.31      137.74     18.43 o 
   7   4   6        4.25       12.80      8.76 o 
   8   4   6      109.10       96.45     17.83 o 
   9   4   6       46.35       27.29     13.61 o 
  10   4   6      444.98      438.13     27.08 o 
  11   4   6      920.95      815.22     37.73 o 
  -9   5   6      210.87      183.30     21.36 o 
  -8   5   6        8.70       26.39     13.67 o 
  -7   5   6       62.64       95.84     15.80 o 
  -6   5   6       95.80      112.21     15.43 o 
  -5   5   6       13.62       23.20     10.63 o 
  -4   5   6       77.19      105.88      8.59 o 
  -3   5   6     1249.83     1317.36     27.26 o 
  -2   5   6     6046.24     6279.61     90.09 o 
  -1   5   6      962.01      979.00     20.99 o 
   0   5   6     4169.52     4010.16     59.47 o 
   1   5   6     9433.83     9498.98    136.09 o 
   2   5   6      201.00      193.66      8.87 o 
   3   5   6      375.86      369.31     11.29 o 
   4   5   6     3318.21     3421.20     68.12 o 
   5   5   6     2417.39     2548.05     56.08 o 
   6   5   6       47.36       61.20     10.47 o 
   7   5   6       33.47       52.44     10.84 o 
   8   5   6      230.39      201.90     17.65 o 
   9   5   6      871.45      812.88     34.04 o 
  10   5   6      774.96      767.32     34.58 o 
  11   5   6        0.08       12.36     13.70 o 
  -9   6   6      106.43      127.78     20.15 o 
  -8   6   6       82.17       97.07     17.47 o 
  -7   6   6        0.14      -10.08     10.80 o 
  -6   6   6       14.76        9.97     14.69 o 
  -5   6   6      261.50      255.59     19.51 o 
  -4   6   6     1205.24     1277.96     39.21 o 
  -3   6   6      582.14      663.12     18.11 o 
  -2   6   6      233.36      219.93     10.67 o 
  -1   6   6     7325.30     7161.84    125.33 o 
   0   6   6     9156.56     9806.71    133.80 o 
   1   6   6      136.90      159.55     10.26 o 
   2   6   6      862.27      889.10     19.01 o 
   3   6   6     1257.48     1304.61     38.92 o 
   4   6   6     3892.58     4169.83     81.46 o 
   5   6   6      490.57      562.93     24.06 o 
   6   6   6      791.93      872.26     32.43 o 
   7   6   6      216.34      240.76     35.10 o 
   8   6   6      287.31      310.07     21.57 o 
   9   6   6       42.11       43.18     16.53 o 
  10   6   6      368.92      357.86     25.85 o 
  11   6   6     1009.17      997.61     42.34 o 
  -8   7   6        0.85       27.41     14.43 o 
  -7   7   6       14.04       17.41     14.10 o 
  -6   7   6       84.02      113.06     17.26 o 
  -5   7   6      155.90      188.34     18.81 o 
  -4   7   6        1.09       22.31     10.90 o 
  -3   7   6     1181.08     1151.06     36.79 o 
  -2   7   6     3291.57     3272.14    101.38 o 
  -1   7   6     2022.68     1976.23     43.62 o 
   0   7   6      374.72      412.51     17.06 o 
   1   7   6     3812.28     3790.61     58.45 o 
   2   7   6     3693.74     3657.13     61.08 o 
   3   7   6     1141.92     1119.18     22.59 o 
   4   7   6      576.88      612.80     24.40 o 
   5   7   6      152.61      197.73     15.66 o 
   6   7   6      953.19     1009.43     34.12 o 
   7   7   6        7.05       27.43     11.46 o 
   8   7   6      247.68      256.80     20.42 o 
   9   7   6     1044.30     1057.95     40.25 o 
  10   7   6      308.64      350.07     43.14 o 
  11   7   6       11.40        1.58     13.54 o 
  -8   8   6        5.14       15.24     14.36 o 
  -7   8   6       11.76       27.79     14.29 o 
  -6   8   6        2.26       12.65     23.98 o 
  -5   8   6      403.77      377.87     25.56 o 
  -4   8   6      688.83      716.38     31.67 o 
  -3   8   6      199.32      188.78     42.02 o 
  -2   8   6      910.90      879.83     31.85 o 
  -1   8   6     2142.14     2022.90     49.74 o 
   0   8   6     3644.84     3693.62     58.64 o 
   1   8   6     3746.31     4116.67     96.69 o 
   2   8   6     1854.44     1978.87     36.18 o 
   3   8   6     3392.33     3533.61     73.78 o 
   4   8   6     1656.19     1692.73     44.52 o 
   5   8   6       23.11       21.72      9.07 o 
   6   8   6      309.07      310.75     23.06 o 
   7   8   6      185.20      231.27     19.23 o 
   8   8   6      413.63      397.92     25.53 o 
   9   8   6       24.57       34.22     14.58 o 
  10   8   6      627.57      653.63     34.36 o 
  -7   9   6       37.37       53.87     16.84 o 
  -6   9   6       65.69       80.89     16.86 o 
  -5   9   6       86.32       74.27     16.20 o 
  -4   9   6       73.34       46.54     25.50 o 
  -3   9   6      852.56      844.90     53.56 o 
  -2   9   6     1871.92     1893.60     51.51 o 
  -1   9   6     1135.19     1161.65     36.79 o 
   0   9   6      390.22      395.48     31.55 o 
   1   9   6     2635.94     2741.02     47.29 o 
   2   9   6     5299.30     5521.98     82.73 o 
   3   9   6       77.46       61.37     11.75 o 
   4   9   6      702.96      851.97     46.72 o 
   5   9   6      122.42      142.42     14.53 o 
   6   9   6       84.72       71.77     13.06 o 
   7   9   6        4.58       -8.62     11.07 o 
   8   9   6      618.10      590.45     30.62 o 
   9   9   6      612.70      601.36     32.76 o 
  10   9   6       88.18       91.84     18.23 o 
  -6  10   6        6.06       -3.11     15.75 o 
  -5  10   6      110.09      112.62     18.03 o 
  -4  10   6      376.19      363.92     25.78 o 
  -3  10   6       10.25       25.95     12.97 o 
  -2  10   6      811.99      689.41     39.25 o 
  -1  10   6     1272.84     1338.87     47.35 o 
   0  10   6      981.81     1074.78     35.17 o 
   1  10   6       25.31       30.04     10.40 o 
   2  10   6      359.39      384.61     20.83 o 
   3  10   6      892.08      970.18     37.03 o 
   4  10   6      313.54      353.40     22.90 o 
   5  10   6        3.64        0.13      9.70 o 
   6  10   6       38.72       55.48     14.01 o 
   7  10   6      256.37      261.95     22.04 o 
   8  10   6      185.39      190.42     20.54 o 
   9  10   6        1.24        2.02     12.06 o 
  10  10   6      455.78      454.16     31.09 o 
  -5  11   6       32.04       20.20     14.80 o 
  -4  11   6       40.46       24.88     13.95 o 
  -3  11   6      454.37      436.48     27.92 o 
  -2  11   6      989.28      951.95     57.23 o 
  -1  11   6       55.52       70.83     14.35 o 
   0  11   6      242.91      247.46     19.06 o 
   1  11   6     1346.87     1403.42     67.37 o 
   2  11   6      307.67      257.49     31.37 o 
   3  11   6        0.50        3.38     16.21 o 
   4  11   6        4.48       15.59     11.33 o 
   5  11   6        9.32       11.41     18.41 o 
   6  11   6       99.21      128.83     16.74 o 
   7  11   6       10.06       17.70     12.96 o 
   8  11   6      178.47      194.08     21.39 o 
   9  11   6      236.77      237.00     42.99 o 
  -4  12   6      125.85      122.99     19.60 o 
  -3  12   6       41.22       52.86     15.38 o 
  -2  12   6       64.51       46.53     14.95 o 
  -1  12   6      704.31      741.43     72.03 o 
   0  12   6      536.24      591.80     30.23 o 
   1  12   6       23.25       21.87     19.80 o 
   2  12   6      303.14      306.76     35.22 o 
   3  12   6      119.81      132.31     27.80 o 
   4  12   6       23.85       21.04     19.40 o 
   5  12   6        5.08        0.80     11.31 o 
   6  12   6      105.69       84.83     24.83 o 
   7  12   6      156.26      154.66     19.59 o 
   8  12   6       87.05      113.19     23.20 o 
  -3  13   6      164.48      162.48     21.39 o 
  -2  13   6      278.47      294.32     24.77 o 
  -1  13   6      100.99      131.45     18.96 o 
   0  13   6      335.24      287.35     37.05 o 
   1  13   6      284.64      316.97     38.50 o 
   2  13   6      147.39      171.03     30.77 o 
   3  13   6        1.11       -9.85     18.10 o 
   4  13   6       20.34       32.01     20.95 o 
   5  13   6       56.17       66.10     24.07 o 
   6  13   6       45.15       44.45     23.42 o 
   7  13   6       10.64        5.59     21.42 o 
  -1  14   6      373.11      415.78     46.34 o 
   0  14   6      235.47      258.16     37.77 o 
   1  14   6        7.29       -1.52     17.82 o 
   2  14   6      153.15      118.34     30.04 o 
   3  14   6       43.17       35.80     23.35 o 
   4  14   6        6.51        2.03     18.15 o 
   5  14   6        3.15       -7.54     17.80 o 
   6  14   6        0.74      -10.69     19.08 o 
  -5 -13   7      260.23      310.23     40.36 o 
  -4 -13   7      724.19      695.32     52.75 o 
  -3 -13   7      365.05      320.84     38.13 o 
  -2 -13   7       24.81        5.02     18.93 o 
  -1 -13   7      163.58      137.05     27.93 o 
   0 -13   7      252.70      154.32     80.69 o 
   1 -13   7      121.14      135.69     19.05 o 
   2 -13   7       26.68       25.47     14.10 o 
  -7 -12   7       58.45       57.00     15.89 o 
  -6 -12   7      378.55      338.37     40.05 o 
  -5 -12   7      435.71      353.11     39.06 o 
  -4 -12   7       96.10      113.04     26.45 o 
  -3 -12   7      347.81      345.56     38.21 o 
  -2 -12   7      748.82      770.74     51.19 o 
  -1 -12   7      478.82      454.43     45.09 o 
   0 -12   7       26.65       37.66     13.50 o 
   1 -12   7      137.27      122.33     18.55 o 
   2 -12   7      171.58      180.43     20.53 o 
   3 -12   7        0.32       -5.92     12.18 o 
  -8 -11   7      235.03      279.08     25.57 o 
  -7 -11   7      289.64      302.22     26.41 o 
  -6 -11   7       16.81       19.01     12.68 o 
  -5 -11   7      270.43      241.77     20.81 o 
  -4 -11   7     1578.78     1504.22     72.71 o 
  -3 -11   7     1558.34     1568.24     72.25 o 
  -2 -11   7        7.16        6.98     10.31 o 
  -1 -11   7      310.03      328.44     30.46 o 
   0 -11   7     1347.32     1443.16     45.46 o 
   1 -11   7      467.11      544.35     28.65 o 
   2 -11   7       29.12       26.44     13.18 o 
   3 -11   7        9.07       22.49     13.59 o 
   4 -11   7       16.41       18.76     18.25 o 
   5 -11   7       68.37       87.50     25.49 o 
  -8 -10   7       36.67       35.84     17.37 o 
  -7 -10   7       92.05       96.34     16.20 o 
  -6 -10   7      700.70      651.58     53.10 o 
  -5 -10   7      918.03      966.88     36.54 o 
  -4 -10   7       13.56       14.18     12.34 o 
  -3 -10   7      828.87      826.11     24.61 o 
  -2 -10   7     2037.76     2186.80     55.25 o 
  -1 -10   7      531.78      267.51     26.00 o 
   0 -10   7       32.77       35.75     11.46 o 
   1 -10   7      234.57      268.33     21.20 o 
   2 -10   7       66.57       86.40     15.41 o 
   3 -10   7        5.27      -10.05     10.53 o 
   4 -10   7       30.75       19.79     13.12 o 
   5 -10   7      110.18      119.54     27.03 o 
   6 -10   7       51.03       47.08     23.54 o 
  -9  -9   7        1.17       -5.06     12.32 o 
  -8  -9   7      106.79       88.45     16.65 o 
  -7  -9   7      286.38      308.22     33.06 o 
  -6  -9   7        0.36       -4.46     10.45 o 
  -5  -9   7      952.61      904.89     34.10 o 
  -4  -9   7     2738.60     2673.09     75.33 o 
  -3  -9   7     2156.55     2213.93     42.91 o 
  -2  -9   7        1.82        7.02      6.27 o 
  -1  -9   7     2991.27     2859.84     64.84 o 
   0  -9   7      840.34      818.48     30.40 o 
   1  -9   7       83.67       62.39     16.62 o 
   2  -9   7      150.74      168.90     16.85 o 
   3  -9   7        4.04        5.25     10.12 o 
   4  -9   7      168.05      161.31     18.00 o 
   5  -9   7       25.44       51.43     15.00 o 
   6  -9   7       27.36       50.76     21.71 o 
   7  -9   7      145.64      157.31     29.63 o 
 -10  -8   7        7.72       -5.06     23.86 o 
  -9  -8   7       60.21       54.66     15.72 o 
  -8  -8   7        4.78      -15.75     18.47 o 
  -7  -8   7      272.31      234.97     25.48 o 
  -6  -8   7     1031.86      969.42     35.85 o 
  -5  -8   7     1937.45     1860.93     50.45 o 
  -4  -8   7       74.97       91.86     10.06 o 
  -3  -8   7     1566.94     1567.07     33.39 o 
  -2  -8   7     4477.42     4385.14     83.22 o 
  -1  -8   7      743.34      801.98     21.95 o 
   0  -8   7      593.77      631.56     25.50 o 
   1  -8   7     1086.38     1092.66     34.63 o 
   2  -8   7        0.52      -10.09      6.73 o 
   3  -8   7       51.78       80.47     12.66 o 
   4  -8   7       83.89      119.76     15.70 o 
   5  -8   7      326.86      343.36     26.29 o 
   6  -8   7      664.73      732.20     50.24 o 
   7  -8   7        0.09       -6.08     17.60 o 
 -10  -7   7        2.06       10.45     13.37 o 
  -9  -7   7       46.64       40.04     14.16 o 
  -8  -7   7      151.58      156.56     18.44 o 
  -7  -7   7      837.77      737.90     31.87 o 
  -6  -7   7      187.61      181.26     17.40 o 
  -5  -7   7     2849.84     2658.37     48.58 o 
  -4  -7   7     8018.74     7843.10    113.81 o 
  -3  -7   7     2467.14     2472.82     44.46 o 
  -2  -7   7       74.66       54.95      9.50 o 
  -1  -7   7     1996.23     2064.32     38.11 o 
   0  -7   7     1125.15     1157.37     25.39 o 
   1  -7   7      208.90      228.85     11.66 o 
   2  -7   7       74.53       84.15     12.32 o 
   3  -7   7        0.38       -9.92      6.61 o 
   4  -7   7      233.23      222.75     17.54 o 
   5  -7   7      191.90      178.87     17.59 o 
   6  -7   7      215.41      240.40     37.32 o 
   7  -7   7     1068.08     1119.25     61.13 o 
   8  -7   7      342.23      283.84     35.70 o 
 -10  -6   7       35.36       40.17     15.93 o 
  -9  -6   7      181.68      181.88     20.66 o 
  -8  -6   7      278.69      280.04     48.98 o 
  -7  -6   7      839.92      757.80     31.88 o 
  -6  -6   7     6376.71     6384.44     97.40 o 
  -5  -6   7     2527.87     2620.91     47.42 o 
  -4  -6   7      133.22      124.87      9.46 o 
  -3  -6   7     3931.08     3789.60     67.99 o 
  -2  -6   7     2645.92     2630.49     51.16 o 
  -1  -6   7     2220.88     2216.29     38.77 o 
   0  -6   7      344.10      371.07     13.35 o 
   1  -6   7      432.18      496.38     15.27 o 
   2  -6   7      251.54      285.13     12.33 o 
   3  -6   7      726.50      758.45     27.73 o 
   4  -6   7      883.81      953.03     31.71 o 
   5  -6   7     1140.84     1182.98     37.84 o 
   6  -6   7     1407.60     1356.42     44.54 o 
   7  -6   7       20.21       12.65     11.20 o 
   8  -6   7      825.02      888.04     55.79 o 
   9  -6   7      673.53      794.62     55.97 o 
 -10  -5   7        9.18       17.69     14.70 o 
  -9  -5   7       87.29       79.33     18.16 o 
  -8  -5   7     1389.87     1326.38     45.00 o 
  -7  -5   7      990.18     1047.39     28.15 o 
  -6  -5   7      227.62      232.47     15.07 o 
  -5  -5   7     5717.49     5508.61     84.24 o 
  -4  -5   7    12752.74    12556.60    171.79 o 
  -3  -5   7     1264.98     1229.38     31.23 o 
  -2  -5   7     1264.40     1276.44     25.88 o 
  -1  -5   7      676.04      729.43     17.75 o 
   0  -5   7     2787.68     2934.97     46.86 o 
   1  -5   7     1717.78     1711.07     31.04 o 
   2  -5   7      467.61      418.28     17.84 o 
   3  -5   7      580.91      595.73     17.07 o 
   4  -5   7      401.64      428.37     15.74 o 
   5  -5   7      654.62      664.80     26.59 o 
   6  -5   7      518.13      521.47     24.88 o 
   7  -5   7     1234.88     1222.31     41.39 o 
   8  -5   7      410.93      463.54     39.48 o 
   9  -5   7       17.92       -0.69     18.31 o 
 -10  -4   7       93.78      105.45     18.82 o 
  -9  -4   7      525.14      546.98     30.50 o 
  -8  -4   7       17.22       29.22     13.44 o 
  -7  -4   7     2488.13     2483.05     48.21 o 
  -6  -4   7     7068.38     7092.15    105.85 o 
  -5  -4   7     1340.41     1369.91     29.95 o 
  -4  -4   7     1158.44     1056.47     24.29 o 
  -3  -4   7     5839.42     5406.82    233.04 o 
  -2  -4   7     7678.89     7967.91    110.69 o 
  -1  -4   7      247.12      279.88     13.19 o 
   0  -4   7      882.45      989.11     20.57 o 
   1  -4   7      346.11      314.42     10.73 o 
   2  -4   7      389.88      384.37     12.29 o 
   3  -4   7       47.71       55.99      6.12 o 
   4  -4   7      922.16      902.22     21.75 o 
   5  -4   7     5951.81     6161.85     91.79 o 
   6  -4   7     1095.10     1091.76     34.66 o 
   7  -4   7      128.31      123.23     14.41 o 
   8  -4   7     1175.07     1248.49     42.32 o 
   9  -4   7      874.23      905.55     53.75 o 
  10  -4   7      275.52      236.61     34.29 o 
 -11  -3   7        1.84       29.67     15.61 o 
 -10  -3   7       65.15       59.30     17.17 o 
  -9  -3   7      569.12      528.64     30.49 o 
  -8  -3   7     1688.23     1747.34     40.06 o 
  -7  -3   7      311.01      320.35     16.03 o 
  -6  -3   7      508.97      506.30     18.69 o 
  -5  -3   7     7637.72     7793.69    112.65 o 
  -4  -3   7    11895.38    11970.42    163.36 o 
  -3  -3   7     3033.70     3038.56    130.88 o 
  -2  -3   7      686.33      678.28     16.53 o 
  -1  -3   7    12985.18    13902.69    184.73 o 
   0  -3   7     8925.86     9000.75    121.65 o 
   1  -3   7       30.52       13.56      3.68 o 
   2  -3   7      120.69      101.64      9.38 o 
   3  -3   7      132.10      130.77      9.90 o 
   4  -3   7     3047.36     3118.07     50.19 o 
   5  -3   7      207.30      226.09     12.00 o 
   6  -3   7     1535.89     1485.00     32.30 o 
   7  -3   7     1254.00     1316.04     31.28 o 
   8  -3   7      839.21      908.43     34.01 o 
   9  -3   7        2.23      -20.78     14.75 o 
  10  -3   7      417.52      212.88     28.13 o 
 -11  -2   7        0.16       11.04     14.10 o 
 -10  -2   7      121.70      164.89     20.69 o 
  -9  -2   7      508.89      508.69     28.38 o 
  -8  -2   7       15.70       10.43      8.71 o 
  -7  -2   7     2013.11     2003.64     41.47 o 
  -6  -2   7     4544.17     4326.38     83.91 o 
  -5  -2   7     2761.49     2835.95     78.67 o 
  -4  -2   7     1431.61     1678.99     32.23 o 
  -3  -2   7    11375.25    11919.21    160.65 o 
  -2  -2   7    10635.78    10660.86    143.43 o 
  -1  -2   7       13.50       15.26      3.59 o 
   0  -2   7      670.64      770.08     15.89 o 
   1  -2   7     1607.59     1532.34     27.17 o 
   2  -2   7     2533.57     2787.83     42.35 o 
   3  -2   7      921.69      869.57     18.32 o 
   4  -2   7     2154.31     2234.82     37.98 o 
   5  -2   7     5429.49     5228.05     78.12 o 
   6  -2   7     3941.85     4015.17     64.81 o 
   7  -2   7       21.76       11.72      7.41 o 
   8  -2   7     2014.51     2042.41     53.01 o 
   9  -2   7     1173.58     1245.31     41.45 o 
  10  -2   7      543.59      533.50     42.33 o 
 -10  -1   7        0.21        9.40     12.60 o 
  -9  -1   7      259.49      334.76     36.81 o 
  -8  -1   7     1683.53     1656.23     38.48 o 
  -7  -1   7      395.92      369.05     16.99 o 
  -6  -1   7       62.33       70.11      8.97 o 
  -5  -1   7     4406.75     4511.32     70.69 o 
  -4  -1   7     9455.74     9226.15    128.45 o 
  -3  -1   7     7919.28     8026.62    111.56 o 
  -2  -1   7      535.76      616.00     15.12 o 
  -1  -1   7    14227.32    14524.36    231.43 o 
   0  -1   7     1990.32     2134.12     34.25 o 
   1  -1   7     1233.26     1205.88     27.17 o 
   2  -1   7       85.12      118.90      9.54 o 
   3  -1   7     8188.27     8013.93    108.96 o 
   4  -1   7     3213.48     3089.11     64.13 o 
   5  -1   7        0.05       13.92      8.74 o 
   6  -1   7     2099.82     2082.83     38.97 o 
   7  -1   7     3047.96     3132.83     54.76 o 
   8  -1   7     2493.41     2522.22     49.32 o 
   9  -1   7       57.31       50.69     19.69 o 
  10  -1   7      656.56      654.30     42.97 o 
 -10   0   7      166.66      173.09     39.87 o 
  -9   0   7      176.38      161.12     14.33 o 
  -8   0   7      232.53      247.82     15.88 o 
  -7   0   7     1314.56     1304.84     32.03 o 
  -6   0   7     8095.81     7714.13    113.75 o 
  -5   0   7     3013.63     2985.11     51.19 o 
  -4   0   7      384.62      363.31     13.42 o 
  -3   0   7     1696.56     1491.77     28.38 o 
  -2   0   7     7170.37     6764.28     94.13 o 
  -1   0   7     2570.57     2393.26     37.37 o 
   0   0   7       57.10       60.11      4.08 o 
   1   0   7      897.12      908.88     22.12 o 
   2   0   7     1242.53     1113.05     29.91 o 
   3   0   7      826.33      864.65     68.19 o 
   4   0   7     1958.99     1690.12     37.34 o 
   5   0   7     5327.63     5265.21     94.94 o 
   6   0   7     4979.91     5137.32     95.34 o 
   7   0   7       70.54       84.49     14.78 o 
   8   0   7     2891.52     2958.85     65.87 o 
   9   0   7     2362.00     2424.48     60.29 o 
  11   0   7       44.43       36.66     21.64 o 
 -10   1   7        0.01       -4.52      9.80 o 
  -9   1   7      387.34      377.59     19.48 o 
  -8   1   7     1079.86     1043.04     30.08 o 
  -7   1   7     1131.95     1138.92     39.89 o 
  -6   1   7       14.34       19.14     10.47 o 
  -5   1   7    10598.55    10149.43    175.52 o 
  -4   1   7    13045.90    12628.92    211.12 o 
  -3   1   7      288.22      438.06     13.78 o 
  -2   1   7     3959.09     4217.42     62.22 o 
  -1   1   7     1267.05     1093.11     20.73 o 
   0   1   7      335.92      290.81      8.42 o 
   1   1   7      102.57      101.89      5.73 o 
   2   1   7     1140.98     1002.04     22.46 o 
   3   1   7     2308.36     2142.25     34.92 o 
   4   1   7     3135.73     3379.80     51.26 o 
   5   1   7      374.36      321.21     11.68 o 
   6   1   7     4045.60     4090.16     77.51 o 
   7   1   7     5642.92     5529.52     84.31 o 
   8   1   7     1082.70     1003.11     26.72 o 
   9   1   7      450.44      417.08     24.86 o 
  10   1   7      777.99      783.20     48.04 o 
 -10   2   7      267.12      242.35     23.52 o 
  -9   2   7      139.88      108.07     12.99 o 
  -8   2   7       17.86       23.28      9.29 o 
  -7   2   7     1197.15     1181.31     30.90 o 
  -6   2   7     4416.83     4301.18     70.97 o 
  -5   2   7     2498.99     2437.07     44.87 o 
  -4   2   7     5149.56     4846.26     74.04 o 
  -3   2   7    13572.27    13177.73    177.28 o 
  -2   2   7     3333.51     2971.85     82.03 o 
  -1   2   7     1721.94     1846.84     37.81 o 
   0   2   7      159.56      144.03      6.50 o 
   1   2   7      142.26      155.42      6.35 o 
   2   2   7       61.31       87.76      5.05 o 
   3   2   7      229.63      206.97      7.72 o 
   4   2   7     2412.55     2432.63     38.97 o 
   5   2   7     2603.71     2586.36     50.55 o 
   6   2   7     2423.43     2461.14     42.54 o 
   7   2   7      184.73      189.78     13.48 o 
   8   2   7     2378.94     2484.71     74.83 o 
   9   2   7     1868.71     1838.21     51.45 o 
  10   2   7       78.70       86.05     15.20 o 
 -10   3   7        0.20        4.25     13.42 o 
  -9   3   7      438.24      421.39     27.46 o 
  -8   3   7     1605.41     1678.15     40.39 o 
  -7   3   7      234.64      235.28     16.43 o 
  -6   3   7     2263.59     2278.85     45.08 o 
  -5   3   7     5716.57     5628.06     86.65 o 
  -4   3   7     3043.26     2924.20     49.80 o 
  -3   3   7      295.48      320.13     12.71 o 
  -2   3   7     2279.56     2204.24     37.47 o 
  -1   3   7     2121.09     2095.41     34.82 o 
   0   3   7       17.60       14.67      3.78 o 
   1   3   7       53.36       48.78      4.43 o 
   2   3   7      371.46      349.60     10.58 o 
   3   3   7     3375.93     3554.99     52.35 o 
   4   3   7     1471.13     1498.17     26.82 o 
   5   3   7      357.30      358.62     11.90 o 
   6   3   7     4592.45     4555.24     68.96 o 
   7   3   7     4298.65     4191.66     66.19 o 
   8   3   7       39.81       39.04     14.19 o 
   9   3   7      628.25      609.77     29.45 o 
  10   3   7      577.09      565.24     29.50 o 
  11   3   7      135.49      183.88     29.06 o 
  -9   4   7      114.19      123.04     19.50 o 
  -8   4   7      193.66      180.98     20.16 o 
  -7   4   7     2014.27     1841.51     53.25 o 
  -6   4   7     1053.04     1139.56     29.40 o 
  -5   4   7      673.16      614.25     24.69 o 
  -4   4   7      610.95      646.02     19.32 o 
  -3   4   7     4751.43     4820.44     73.00 o 
  -2   4   7      965.44     1037.33     22.52 o 
  -1   4   7       23.05       14.83      7.49 o 
   0   4   7       94.83      111.32     11.53 o 
   1   4   7      309.53      289.94     11.76 o 
   2   4   7      371.81      387.27     10.95 o 
   3   4   7        0.62       12.98      3.34 o 
   4   4   7     2367.16     2468.84     46.17 o 
   5   4   7     5716.63     5671.54     81.23 o 
   6   4   7     1430.00     1397.94     37.72 o 
   7   4   7      479.33      494.32     22.42 o 
   8   4   7     2935.71     2763.86     65.25 o 
   9   4   7     1888.41     1793.80     51.83 o 
  10   4   7        1.07       -6.39     10.84 o 
  11   4   7      127.75      134.85     19.11 o 
  -9   5   7      297.68      282.58     25.68 o 
  -8   5   7      956.25      880.00     38.45 o 
  -7   5   7       25.10       33.12     13.19 o 
  -6   5   7     1492.53     1374.64     44.15 o 
  -5   5   7     2828.19     2844.50     51.60 o 
  -4   5   7     1498.43     1485.96     31.53 o 
  -3   5   7      294.66      281.55     12.63 o 
  -2   5   7       80.15       98.51      7.98 o 
  -1   5   7      365.66      330.96     12.27 o 
   0   5   7       88.17       79.35      6.77 o 
   1   5   7       35.89       42.49      5.21 o 
   2   5   7     1453.83     1491.27     35.73 o 
   3   5   7     2582.48     2502.87     39.84 o 
   4   5   7     3408.30     3393.61     60.73 o 
   5   5   7      449.38      519.00     23.55 o 
   6   5   7     4686.51     4548.07     90.20 o 
   7   5   7     3528.49     3564.80     76.91 o 
   8   5   7      135.61      160.77     27.67 o 
   9   5   7      126.84      122.43     31.34 o 
  10   5   7     1274.45     1398.77     47.77 o 
  11   5   7      146.21      137.12     19.67 o 
  -9   6   7       88.94      111.59     19.38 o 
  -8   6   7      116.21      129.08     24.80 o 
  -7   6   7      647.08      660.39     33.06 o 
  -6   6   7      985.89      973.49     37.82 o 
  -5   6   7      234.13      210.44     18.68 o 
  -4   6   7      848.01      808.19     31.26 o 
  -3   6   7     1151.79     1165.22     26.20 o 
  -2   6   7     2044.00     2044.53     37.39 o 
  -1   6   7      672.85      608.00     20.93 o 
   0   6   7        3.13        0.25     12.40 o 
   1   6   7      269.96      286.21     10.97 o 
   2   6   7      227.21      193.24      8.96 o 
   3   6   7        0.80        5.02      4.07 o 
   4   6   7     5693.74     5716.58    153.27 o 
   5   6   7    10646.37    10590.90    184.27 o 
   6   6   7        2.26       11.90      8.38 o 
   7   6   7     1748.82     1790.16     69.95 o 
   8   6   7     3489.49     3472.43     79.10 o 
   9   6   7     1318.11     1307.01     51.10 o 
  10   6   7       28.36       39.93     13.97 o 
  11   6   7      130.31      121.62     19.06 o 
  -8   7   7      222.52      200.78     22.89 o 
  -7   7   7       76.30      102.73     17.57 o 
  -6   7   7      298.68      254.85     22.53 o 
  -5   7   7     1863.36     1763.40     54.53 o 
  -4   7   7     2495.51     2414.72     61.01 o 
  -3   7   7      591.14      602.75     58.61 o 
  -2   7   7      665.90      645.96     18.48 o 
  -1   7   7      412.12      365.60     16.70 o 
   0   7   7       10.63        4.87      6.44 o 
   1   7   7        1.09       -6.71      4.48 o 
   2   7   7     1276.87     1279.99     26.02 o 
   3   7   7     3789.84     3823.78     58.66 o 
   4   7   7     1414.65     1443.84     39.45 o 
   5   7   7       26.65       34.82      9.67 o 
   6   7   7     8343.17     8384.28    153.54 o 
   7   7   7     5257.29     5081.73    155.46 o 
   8   7   7       11.33       24.23     11.73 o 
   9   7   7      625.75      627.09     31.54 o 
  10   7   7      432.04      452.25     27.78 o 
  11   7   7       68.36       50.72     25.73 o 
  -7   8   7      377.65      395.64     45.51 o 
  -6   8   7      908.96      904.56     39.03 o 
  -5   8   7      178.35      185.97     26.42 o 
  -4   8   7      489.08      505.87     27.14 o 
  -3   8   7     1327.23     1393.68     42.88 o 
  -2   8   7      458.42      457.73     23.64 o 
  -1   8   7       12.66       -0.57      8.04 o 
   0   8   7        5.20       -5.70      5.71 o 
   1   8   7      109.26      117.87     10.09 o 
   2   8   7      829.40      881.31     21.83 o 
   3   8   7      709.30      728.74     27.47 o 
   4   8   7     4674.24     4253.15    670.35 o 
   5   8   7     1414.32     1478.27     41.81 o 
   6   8   7      301.22      307.76     31.64 o 
   7   8   7      595.01      707.09     30.87 o 
   8   8   7     4623.02     4294.51    107.61 o 
   9   8   7      535.56      506.75     28.80 o 
  10   8   7       18.24       15.61     13.22 o 
  -7   9   7       13.19       47.15     17.64 o 
  -6   9   7      175.61      178.74     35.05 o 
  -5   9   7      870.01      883.21     38.16 o 
  -4   9   7      536.57      538.81     28.97 o 
  -3   9   7        1.92       17.47     17.46 o 
  -2   9   7      414.75      456.51     25.19 o 
  -1   9   7      113.70      121.61     14.58 o 
   0   9   7      119.68      111.46     12.69 o 
   1   9   7       11.29       -1.60      6.53 o 
   2   9   7      495.53      529.45     25.08 o 
   3   9   7     2444.40     2448.47     58.47 o 
   4   9   7      655.91      607.77     26.73 o 
   5   9   7      156.72      189.69     25.10 o 
   6   9   7     2749.36     2753.78     90.04 o 
   7   9   7     2081.99     1907.70     83.79 o 
   8   9   7      552.70      504.69     28.74 o 
   9   9   7      315.36      294.42     23.88 o 
  10   9   7      260.62      239.31     23.84 o 
  -6  10   7      300.26      360.66     28.31 o 
  -5  10   7        0.76      -13.15     11.42 o 
  -4  10   7      338.87      312.24     24.35 o 
  -3  10   7      135.36      153.01     18.65 o 
  -2  10   7       29.49       26.78     18.23 o 
  -1  10   7        2.55       -7.47     19.35 o 
   0  10   7        2.23       -9.36      7.85 o 
   1  10   7      343.64      351.47     19.64 o 
   2  10   7      289.97      273.63     20.36 o 
   3  10   7       84.82      102.83     14.03 o 
   4  10   7     2013.51     1997.12     55.79 o 
   5  10   7     1530.33     1446.97     45.30 o 
   6  10   7        1.50       -4.81     15.68 o 
   7  10   7      653.72      574.98     29.86 o 
   8  10   7      155.58      180.72     19.72 o 
   9  10   7      320.62      319.57     25.77 o 
  -5  11   7      145.63      128.88     20.20 o 
  -4  11   7       51.07       55.84     15.69 o 
  -3  11   7       42.50       24.24     13.55 o 
  -2  11   7       14.82        4.34     12.09 o 
  -1  11   7       73.39       86.48     14.91 o 
   0  11   7       51.80       54.44     24.53 o 
   1  11   7        7.06       -6.47     15.72 o 
   2  11   7     1154.75     1170.57     60.72 o 
   3  11   7     1470.21     1424.36     67.82 o 
   4  11   7      216.38      215.59     19.41 o 
   5  11   7      842.39      811.08     34.70 o 
   6  11   7     1537.86     1439.60     70.53 o 
   7  11   7      381.73      373.00     39.49 o 
   8  11   7       20.66        6.67     23.42 o 
   9  11   7        6.96       22.38     14.33 o 
  -4  12   7       66.19       61.16     16.73 o 
  -3  12   7       14.19        8.76     12.37 o 
  -2  12   7        0.05        9.05     12.73 o 
  -1  12   7        1.18        0.48     12.19 o 
   0  12   7      247.63      235.40     33.73 o 
   1  12   7      521.73      500.46     43.05 o 
   2  12   7       27.56       29.10     20.40 o 
   3  12   7      273.84      334.94     37.71 o 
   4  12   7     1155.79     1120.97     62.53 o 
   5  12   7      581.27      633.36     44.78 o 
   6  12   7        5.03        1.23     11.94 o 
   7  12   7      432.59      459.42     44.36 o 
   8  12   7      522.77      554.57     47.64 o 
  -3  13   7        4.36       12.51     13.80 o 
  -2  13   7        7.35       -2.34     12.46 o 
  -1  13   7        0.27        3.27     24.14 o 
   0  13   7       96.58      127.00     28.38 o 
   1  13   7      151.32      205.53     32.22 o 
   2  13   7      550.08      525.07     45.92 o 
   3  13   7      291.35      289.94     36.39 o 
   4  13   7        5.37       17.95     20.19 o 
   5  13   7      230.99      196.09     31.87 o 
   6  13   7      436.99      447.97     43.56 o 
   7  13   7      158.24      160.65     21.42 o 
  -1  14   7       10.69       13.52     19.48 o 
   0  14   7       25.04       45.30     24.30 o 
   1  14   7       47.34       24.25     21.62 o 
   2  14   7        9.96        7.92     20.99 o 
   3  14   7      146.29      181.34     32.99 o 
   4  14   7      376.55      358.57     41.68 o 
   5  14   7      183.70      188.02     32.97 o 
   6  14   7       13.58       13.96     21.06 o 
  -5 -13   8       18.96       42.67     25.50 o 
  -4 -13   8        2.33        8.61     21.61 o 
  -3 -13   8        4.35       -2.38     17.56 o 
  -2 -13   8        4.05       15.14     19.11 o 
  -1 -13   8       11.97        4.08     15.05 o 
   0 -13   8      247.17      268.00     23.76 o 
   1 -13   8      331.44      393.78     35.78 o 
  -6 -12   8        8.28        3.26     18.39 o 
  -5 -12   8      275.93      277.63     36.85 o 
  -4 -12   8      123.86      205.24     32.12 o 
  -3 -12   8       13.87       -4.73     19.07 o 
  -2 -12   8       65.75       55.64     19.99 o 
  -1 -12   8      272.62      293.63     22.62 o 
   0 -12   8      171.01      169.89     23.69 o 
   1 -12   8        0.17       -1.61     11.70 o 
   2 -12   8      303.74      322.05     25.46 o 
   3 -12   8      351.76      379.34     38.33 o 
  -7 -11   8      235.44      256.94     23.66 o 
  -6 -11   8      360.29      401.33     27.71 o 
  -5 -11   8       43.43       70.89     31.26 o 
  -4 -11   8       79.15       81.07     23.43 o 
  -3 -11   8       11.30       38.17     19.38 o 
  -2 -11   8       76.64       29.51     21.99 o 
  -1 -11   8       25.01       12.98     11.17 o 
   0 -11   8      265.97      251.98     20.41 o 
   1 -11   8      849.30      914.30     36.48 o 
   2 -11   8      607.55      596.86     30.98 o 
   3 -11   8       36.87       51.92     21.38 o 
   4 -11   8      316.74      358.78     37.64 o 
  -8 -10   8     1283.90     1214.13     47.11 o 
  -7 -10   8       75.69      110.55     22.13 o 
  -6 -10   8      220.30      212.87     25.58 o 
  -5 -10   8      314.31      336.70     30.93 o 
  -4 -10   8        0.76      -12.67      9.72 o 
  -3 -10   8        0.54       -0.81      7.34 o 
  -2 -10   8       58.40       22.24     29.09 o 
  -1 -10   8      659.75      655.46     28.50 o 
   0 -10   8      964.00      988.94     35.66 o 
   1 -10   8        0.42       -8.30     10.07 o 
   2 -10   8      454.64      465.14     34.13 o 
   3 -10   8     1182.54     1234.26     43.11 o 
   4 -10   8      240.51      185.07     29.07 o 
   5 -10   8       29.03       20.76     18.99 o 
   6 -10   8       91.56       57.51     24.50 o 
  -9  -9   8      283.23      300.14     26.62 o 
  -8  -9   8        2.68       16.82     13.42 o 
  -7  -9   8     1017.64      974.79     39.26 o 
  -6  -9   8      550.93      555.65     28.71 o 
  -5  -9   8       22.97       17.46     13.54 o 
  -4  -9   8       18.41       13.78     14.04 o 
  -3  -9   8       93.81       97.27     10.30 o 
  -2  -9   8      353.93      389.98     24.14 o 
  -1  -9   8       71.16       69.47     18.02 o 
   0  -9   8      942.56      950.89     33.34 o 
   1  -9   8     3420.51     3367.74     75.21 o 
   2  -9   8     2025.42     1965.31     53.32 o 
   3  -9   8       28.45       27.76     10.79 o 
   4  -9   8      766.21      742.68     33.23 o 
   5  -9   8      986.53      906.38     54.38 o 
   6  -9   8      103.32       70.18     24.34 o 
  -9  -8   8      707.97      613.33     41.84 o 
  -8  -8   8      560.15      546.88     30.48 o 
  -7  -8   8       24.29       12.37     12.42 o 
  -6  -8   8      184.57      172.38     19.42 o 
  -5  -8   8       10.49       26.82     12.94 o 
  -4  -8   8      190.80      209.94     13.18 o 
  -3  -8   8        0.02        6.97      6.16 o 
  -2  -8   8      553.47      573.15     18.92 o 
  -1  -8   8     3627.52     3625.88     60.20 o 
   0  -8   8     2012.82     2071.63     51.08 o 
   1  -8   8        0.08       -4.63      8.33 o 
   2  -8   8      877.20      854.07     31.12 o 
   3  -8   8     2625.81     2458.02     65.49 o 
   4  -8   8      838.05      815.32     32.82 o 
   5  -8   8        2.14        8.62     16.03 o 
   6  -8   8      930.11      966.60     56.33 o 
   7  -8   8      152.33      221.71     32.75 o 
 -10  -7   8      725.08      763.98     58.09 o 
  -9  -7   8       36.71       55.43     15.62 o 
  -8  -7   8      248.16      232.61     21.50 o 
  -7  -7   8      532.64      512.44     27.60 o 
  -6  -7   8       86.76      108.05     14.95 o 
  -5  -7   8       76.05       80.16      9.65 o 
  -4  -7   8       86.10      102.34      9.73 o 
  -3  -7   8     1245.51     1259.52     34.21 o 
  -2  -7   8      487.19      538.21     17.71 o 
  -1  -7   8      610.53      609.60     18.53 o 
   0  -7   8     3086.87     2908.38     49.29 o 
   1  -7   8     4636.83     4553.25     70.45 o 
   2  -7   8      658.35      613.32     25.01 o 
   3  -7   8       48.57       38.92      9.76 o 
   4  -7   8     2171.64     2206.43     55.95 o 
   5  -7   8     2213.63     2225.45     58.55 o 
   6  -7   8       71.94       65.46     20.84 o 
   7  -7   8       11.46        2.13     18.40 o 
   8  -7   8       19.26       16.55     20.18 o 
 -10  -6   8      190.33      194.63     22.69 o 
  -9  -6   8      660.27      679.16     34.21 o 
  -8  -6   8      889.33      895.17     42.01 o 
  -7  -6   8      145.27      132.31     16.35 o 
  -6  -6   8       84.96      101.70     10.46 o 
  -5  -6   8       35.58       56.41      9.48 o 
  -4  -6   8        5.15       20.84      6.64 o 
  -3  -6   8       38.33       47.79      8.30 o 
  -2  -6   8     1496.18     1365.44     28.76 o 
  -1  -6   8     2493.42     2489.61     43.16 o 
   0  -6   8     2313.74     2489.24     42.88 o 
   1  -6   8      160.10      138.06      9.11 o 
   2  -6   8     4963.01     4813.23     73.06 o 
   3  -6   8     1881.60     1853.72     46.43 o 
   4  -6   8       82.06       86.84     11.45 o 
   5  -6   8       74.23       67.10     12.47 o 
   6  -6   8      965.71     1009.77     53.45 o 
   7  -6   8      199.27      205.90     29.02 o 
   8  -6   8        0.06       24.39     19.67 o 
   9  -6   8        1.16       34.96     22.03 o 
 -10  -5   8      492.47      490.54     33.65 o 
  -9  -5   8       82.79      102.90     17.71 o 
  -8  -5   8      322.10      345.58     40.62 o 
  -7  -5   8      478.54      500.87     19.85 o 
  -6  -5   8      206.01      232.03     13.99 o 
  -5  -5   8      112.26      114.65      9.74 o 
  -4  -5   8      324.75      322.64     15.67 o 
  -3  -5   8      172.62      227.29     38.96 o 
  -2  -5   8        1.70        5.71      4.43 o 
  -1  -5   8       54.66       31.40      5.17 o 
   0  -5   8     1691.40     1680.86     31.15 o 
   1  -5   8     6529.94     6877.78     97.69 o 
   2  -5   8     3118.10     3187.51     51.28 o 
   3  -5   8     2748.87     2724.99     46.26 o 
   4  -5   8     6537.79     6482.50     95.38 o 
   5  -5   8      294.80      364.97     29.24 o 
   6  -5   8      327.22      325.62     20.97 o 
   7  -5   8       15.33       46.87     17.53 o 
   8  -5   8       28.39       62.65     21.70 o 
   9  -5   8        1.71       13.66     19.56 o 
 -10  -4   8      271.75      306.57     26.58 o 
  -9  -4   8     1893.23     1934.11     59.27 o 
  -8  -4   8      841.95      817.00     34.76 o 
  -7  -4   8        4.28       -3.41      6.99 o 
  -6  -4   8      243.35      266.83     18.79 o 
  -5  -4   8      123.48      123.64      9.85 o 
  -4  -4   8      137.22      125.94      9.38 o 
  -3  -4   8       19.17       56.95     11.04 o 
  -2  -4   8       81.15       78.06      8.71 o 
  -1  -4   8     2629.14     3034.26     48.14 o 
   0  -4   8     5640.72     5583.25     80.17 o 
   1  -4   8       28.13       29.15      4.80 o 
   2  -4   8     8047.70     8354.15    125.41 o 
   3  -4   8     6103.42     6339.14     91.09 o 
   4  -4   8      774.43      799.72     20.72 o 
   5  -4   8     3025.28     3211.62     54.39 o 
   6  -4   8      125.68      142.33     13.93 o 
   7  -4   8        1.78        2.13     12.10 o 
   8  -4   8        8.78       28.88     18.44 o 
   9  -4   8        1.80      -19.41     16.10 o 
 -10  -3   8      873.87      876.50     39.71 o 
  -9  -3   8        1.51        7.26     12.93 o 
  -8  -3   8      185.00      195.43     14.55 o 
  -7  -3   8      413.65      388.29     17.61 o 
  -6  -3   8      400.86      372.74     16.21 o 
  -5  -3   8       26.37       23.29      6.82 o 
  -4  -3   8       28.15       45.22      8.27 o 
  -3  -3   8     1274.08     1383.21     33.87 o 
  -2  -3   8     6637.00     6786.60     95.88 o 
  -1  -3   8     3038.24     3714.71     56.17 o 
   0  -3   8    14878.69    16344.11    214.78 o 
   1  -3   8     3707.28     3516.46     52.83 o 
   2  -3   8     4177.25     4144.71     89.03 o 
   3  -3   8     2155.91     2221.05     37.40 o 
   4  -3   8     6563.42     7057.93    100.52 o 
   5  -3   8     3559.82     3520.98     57.40 o 
   6  -3   8       27.35       52.49      8.17 o 
   7  -3   8       51.75       45.97      9.54 o 
   8  -3   8        0.72       22.19     16.55 o 
   9  -3   8       13.79       17.89     17.56 o 
  10  -3   8       14.73       -6.08     12.56 o 
 -10  -2   8      335.33      289.28     24.87 o 
  -9  -2   8     1680.48     1645.76     45.31 o 
  -8  -2   8     1058.22     1002.68     29.59 o 
  -7  -2   8        6.01       14.23      7.84 o 
  -6  -2   8      292.51      317.87     18.07 o 
  -5  -2   8      141.02      140.15     11.82 o 
  -4  -2   8      538.16      658.94     19.04 o 
  -3  -2   8      373.61      360.24     15.82 o 
  -2  -2   8     5038.61     5297.07     76.61 o 
  -1  -2   8    15576.11    16197.14    212.82 o 
   0  -2   8    12871.43    12536.01    166.02 o 
   1  -2   8     8207.73     9461.21    127.07 o 
   2  -2   8    16932.79    17538.81    229.20 o 
   3  -2   8     8524.74     8590.67    117.41 o 
   4  -2   8     1385.01     1344.78     26.31 o 
   5  -2   8      220.33      265.63     12.18 o 
   6  -2   8     1087.86     1084.10     26.11 o 
   7  -2   8       97.75      121.33     10.81 o 
   8  -2   8       27.25       15.45     11.35 o 
   9  -2   8       26.30       25.95     17.43 o 
  10  -2   8      243.35      325.99     35.27 o 
 -10  -1   8      642.83      638.75     26.50 o 
  -9  -1   8      142.49      150.69     16.63 o 
  -8  -1   8      333.07      332.59     17.89 o 
  -7  -1   8      783.53      710.12     23.46 o 
  -6  -1   8      564.21      633.62     30.84 o 
  -5  -1   8       61.39       82.95      8.59 o 
  -4  -1   8      710.57      671.31     19.00 o 
  -3  -1   8     5449.36     5579.69     81.51 o 
  -2  -1   8     7555.29     7358.25    102.43 o 
  -1  -1   8     4127.40     4751.29     93.24 o 
   0  -1   8    28227.44    28126.59    382.95 o 
   1  -1   8    36190.84    35291.91   1169.76 o 
   2  -1   8     1334.69     1237.80     40.66 o 
   3  -1   8    10879.80    11566.32    154.10 o 
   4  -1   8     7362.94     7242.41    101.16 o 
   5  -1   8     4230.88     4134.33     77.71 o 
   6  -1   8       14.08        9.06      5.75 o 
   7  -1   8      213.92      198.74     12.75 o 
   8  -1   8       38.75       74.82     10.60 o 
   9  -1   8      162.26      148.66     22.24 o 
  10  -1   8        0.00        7.62     16.74 o 
 -10   0   8      279.06      237.66     17.52 o 
  -9   0   8      794.93      773.32     27.32 o 
  -8   0   8     1672.25     1711.79     41.81 o 
  -7   0   8        1.86        8.21      7.65 o 
  -6   0   8      294.48      349.10     21.37 o 
  -5   0   8        4.70       36.11      7.30 o 
  -4   0   8     1170.88     1218.94     26.78 o 
  -3   0   8      608.09      606.54     16.88 o 
  -2   0   8     5302.45     5311.60     76.68 o 
  -1   0   8    19464.73    19532.74    254.41 o 
   0   0   8     7537.15     7934.26    107.27 o 
   1   0   8    14006.81    13829.66    220.94 o 
   2   0   8    23166.95    23496.80    373.17 o 
   3   0   8    12887.12    12771.38    253.01 o 
   4   0   8      355.48      350.14     11.29 o 
   5   0   8      703.80      657.91     17.25 o 
   6   0   8     1523.85     1544.49     31.60 o 
   7   0   8      179.94      204.83     12.28 o 
   8   0   8       63.56       58.12     13.99 o 
   9   0   8       47.37       65.28     13.99 o 
  10   0   8      397.61      447.07     39.98 o 
 -10   1   8      515.37      497.83     23.87 o 
  -9   1   8        4.33        6.14      8.89 o 
  -8   1   8       30.13       52.51     10.34 o 
  -7   1   8     1560.06     1578.36     45.50 o 
  -6   1   8      158.97      212.01     16.40 o 
  -5   1   8       78.11       96.29      9.30 o 
  -4   1   8      906.86      946.43     23.17 o 
  -3   1   8     4453.54     4524.14     68.43 o 
  -2   1   8     2143.54     2153.68     48.93 o 
  -1   1   8     1737.13     1721.68     29.71 o 
   0   1   8    23894.37    23310.40    300.91 o 
   1   1   8    10571.24    10185.10    135.46 o 
   2   1   8        1.12        2.35      4.34 o 
   3   1   8     2777.13     2719.99     41.68 o 
   4   1   8     5044.96     5186.25     74.56 o 
   5   1   8      810.78      824.54     19.49 o 
   6   1   8        8.97        5.12      6.22 o 
   7   1   8      311.59      353.11     16.89 o 
   8   1   8      232.10      247.76     14.67 o 
   9   1   8      187.36      189.95     18.56 o 
  10   1   8       12.50       16.73     19.62 o 
  11   1   8      330.56      296.14     36.23 o 
 -10   2   8      155.97      167.36     20.70 o 
  -9   2   8      626.03      646.89     25.44 o 
  -8   2   8      122.21      151.32     13.56 o 
  -7   2   8      128.95      118.14     13.82 o 
  -6   2   8      113.05      116.81     12.05 o 
  -5   2   8       54.09       92.77      9.29 o 
  -4   2   8      775.67      838.49     21.99 o 
  -3   2   8     1468.96     1532.89     48.90 o 
  -2   2   8     6522.91     6962.67    120.32 o 
  -1   2   8     1621.90     1753.53     30.55 o 
   0   2   8      261.36      261.46      8.88 o 
   1   2   8     1175.64     1273.96     66.70 o 
   2   2   8     8716.06     8981.46    120.54 o 
   3   2   8     6264.31     6260.66     90.00 o 
   4   2   8      368.51      396.54     11.89 o 
   5   2   8     1062.17      996.76     21.85 o 
   6   2   8      566.79      616.49     17.96 o 
   7   2   8      151.83      135.56     11.87 o 
   8   2   8        7.93       16.63     14.67 o 
   9   2   8      167.68      198.37     25.74 o 
 -10   3   8      321.07      364.38     27.91 o 
  -9   3   8        9.46        2.61     13.07 o 
  -8   3   8      348.82      355.76     19.54 o 
  -7   3   8       10.08       25.49      8.66 o 
  -6   3   8      499.65      526.45     20.25 o 
  -5   3   8      245.05      241.70     19.81 o 
  -4   3   8      944.63      972.15     24.16 o 
  -3   3   8     3808.44     3956.81     62.08 o 
  -2   3   8      926.16      926.37     21.20 o 
  -1   3   8     2894.39     3223.60     50.00 o 
   1   3   8    12651.66    12762.68    168.84 o 
   2   3   8     1545.16     1442.03     25.38 o 
   3   3   8     3232.16     3340.03     50.23 o 
   4   3   8     4434.07     4315.58     63.51 o 
   5   3   8      168.28      178.72     11.67 o 
   6   3   8        0.55        6.65      5.88 o 
   7   3   8       54.88       55.78     10.44 o 
   8   3   8      142.96      144.84     15.15 o 
   9   3   8      322.43      379.95     28.89 o 
  10   3   8        1.30      -11.23     14.40 o 
  -9   4   8      416.61      407.45     28.44 o 
  -8   4   8       91.36      114.30     17.52 o 
  -7   4   8      111.34      119.91     16.52 o 
  -6   4   8        0.56       14.96      9.53 o 
  -5   4   8     2385.74     2348.68     45.16 o 
  -4   4   8      468.51      505.93     17.38 o 
  -3   4   8      443.02      435.26     15.58 o 
  -2   4   8     7878.90     7913.78    118.36 o 
  -1   4   8     7156.73     6917.68     97.63 o 
   0   4   8      564.17      496.61     13.87 o 
   1   4   8     2033.99     2052.59     41.53 o 
   2   4   8    10832.37    10258.58    138.02 o 
   3   4   8     8441.13     8310.76    113.72 o 
   4   4   8      186.83      202.44      8.78 o 
   5   4   8      734.33      730.87     17.63 o 
   6   4   8      170.48      249.29     21.16 o 
   7   4   8        7.93       19.02      9.61 o 
   8   4   8        2.73       14.21      9.67 o 
   9   4   8      319.13      339.81     29.03 o 
  10   4   8      812.08      876.79     54.34 o 
  -9   5   8        6.73       21.16     14.18 o 
  -8   5   8      252.78      260.14     24.23 o 
  -7   5   8       11.22        0.70     11.23 o 
  -6   5   8       20.00       17.66     11.59 o 
  -5   5   8       23.70       25.56      8.12 o 
  -4   5   8      767.29      761.90     22.78 o 
  -3   5   8     2934.96     2927.54     50.13 o 
  -2   5   8      923.41      929.63     28.27 o 
  -1   5   8     2608.53     2706.89     44.99 o 
   0   5   8    21588.92    21324.23    278.74 o 
   1   5   8     7500.26     7296.91    101.81 o 
   2   5   8      278.40      322.43     25.42 o 
   3   5   8     1497.11     1348.41     25.31 o 
   4   5   8     5359.48     5289.89     76.47 o 
   5   5   8      281.33      238.02     20.60 o 
   6   5   8       25.20       30.60      8.86 o 
   7   5   8        4.59       20.23      8.97 o 
   8   5   8      661.01      671.08     28.80 o 
   9   5   8      290.08      292.51     21.99 o 
  10   5   8      186.94      215.16     26.28 o 
  11   5   8      825.41      876.40     55.94 o 
  -8   6   8        0.11        9.93     13.73 o 
  -7   6   8       13.78       -7.91     11.35 o 
  -6   6   8       38.40       28.36     15.41 o 
  -5   6   8       76.23      120.21     15.66 o 
  -4   6   8       77.82       76.02     13.12 o 
  -3   6   8      235.95      270.31     22.71 o 
  -2   6   8     6436.61     6317.25     93.07 o 
  -1   6   8     9257.01     8855.44    189.01 o 
   0   6   8       80.58       93.95      7.62 o 
   1   6   8     4521.70     4184.15     63.46 o 
   2   6   8     8089.10     7848.69    109.66 o 
   3   6   8     1018.84     1103.17     22.68 o 
   4   6   8      114.94      100.30     11.09 o 
   5   6   8      807.23      941.32     43.51 o 
   6   6   8      198.36      233.77     16.97 o 
   7   6   8       47.41       62.82     11.75 o 
   8   6   8       40.64       79.25     13.46 o 
   9   6   8      480.66      497.56     26.86 o 
  10   6   8      769.50      781.54     35.61 o 
  11   6   8       38.58       29.84     20.33 o 
  -8   7   8       24.32       63.23     16.85 o 
  -7   7   8        9.28       45.18     14.75 o 
  -6   7   8        7.44       24.23     17.91 o 
  -5   7   8       74.42       68.35     15.16 o 
  -4   7   8      922.16      941.67     35.36 o 
  -3   7   8      210.11      241.60     18.52 o 
  -2   7   8      144.50      121.58      9.41 o 
  -1   7   8     1573.61     1487.90     37.50 o 
   0   7   8     4776.75     4639.94     70.74 o 
   1   7   8     1520.93     1464.35     29.25 o 
   2   7   8      410.03      338.36     25.97 o 
   3   7   8     3843.97     3687.05     57.52 o 
   4   7   8      914.70      950.16     31.32 o 
   5   7   8      105.73       91.54     12.01 o 
   6   7   8      440.37      578.49     36.45 o 
   7   7   8        3.08       40.10     16.46 o 
   8   7   8      599.34      602.49     50.52 o 
   9   7   8      186.95      160.89     18.75 o 
  10   7   8      181.71      188.54     20.08 o 
  -7   8   8        1.76       11.33     20.68 o 
  -6   8   8       37.97       43.44     14.97 o 
  -5   8   8      113.20      102.36     17.48 o 
  -4   8   8       52.07       74.07     16.24 o 
  -3   8   8      906.32      851.13     33.22 o 
  -2   8   8     3935.65     4006.10     84.74 o 
  -1   8   8     1354.77     1347.31     39.06 o 
   0   8   8       88.54      107.73      8.71 o 
   1   8   8     2240.48     2225.24     40.52 o 
   2   8   8     3591.36     3687.15     76.78 o 
   3   8   8      142.03      160.31     14.63 o 
   4   8   8      174.17      175.43     22.50 o 
   5   8   8        0.50      -11.33      7.55 o 
   6   8   8      108.60      115.32     22.45 o 
   7   8   8       62.05      106.13     15.47 o 
   8   8   8        0.49       45.27     19.05 o 
   9   8   8      605.25      549.37     37.86 o 
  10   8   8      419.53      445.41     29.14 o 
  -7   9   8       19.95       31.70     15.99 o 
  -6   9   8        0.08        3.04     15.74 o 
  -5   9   8       19.83       20.84     13.38 o 
  -4   9   8      388.90      385.43     25.42 o 
  -3   9   8      326.26      384.57     24.25 o 
  -2   9   8       14.21       15.55     15.60 o 
  -1   9   8      430.07      436.67     23.18 o 
   0   9   8     1404.30     1415.29     39.76 o 
   1   9   8      883.73      916.33     23.56 o 
   2   9   8       65.15       48.30      7.77 o 
   3   9   8     1139.04     1190.71     38.64 o 
   4   9   8      446.23      477.80     24.15 o 
   5   9   8       67.84       68.37     12.28 o 
   6   9   8        0.62        1.21     14.98 o 
   7   9   8      242.15      185.68     28.12 o 
   8   9   8      118.17      177.47     34.93 o 
   9   9   8       74.51      107.31     22.74 o 
  10   9   8      187.66      200.86     29.04 o 
  -6  10   8       22.00       41.04     16.08 o 
  -5  10   8       66.51       73.63     16.63 o 
  -4  10   8       16.04       17.96     13.01 o 
  -3  10   8      442.60      394.88     26.04 o 
  -2  10   8     1363.74     1113.60    201.05 o 
  -1  10   8     1112.50     1176.77     41.22 o 
   0  10   8        1.28       -6.15      8.15 o 
   1  10   8      558.52      563.50     24.45 o 
   2  10   8     1242.10     1311.20     39.02 o 
   3  10   8     1118.05     1206.74     38.60 o 
   4  10   8        5.63        6.01     11.46 o 
   5  10   8       15.11       28.75     12.12 o 
   6  10   8       10.12       43.11     13.94 o 
   7  10   8        8.40       -5.59     15.93 o 
   8  10   8      176.96      156.88     28.26 o 
   9  10   8      307.17      334.98     26.13 o 
  -5  11   8       79.75      100.61     19.44 o 
  -4  11   8      228.85      236.63     28.67 o 
  -3  11   8      318.70      269.81     23.15 o 
  -2  11   8        1.05       -6.09      7.98 o 
  -1  11   8      246.01      253.36     25.90 o 
   0  11   8      798.36      815.81     32.13 o 
   1  11   8      353.82      357.50     36.22 o 
   2  11   8        0.79       -7.44     16.15 o 
   3  11   8       96.06      128.92     24.92 o 
   4  11   8     1152.07     1162.96     40.75 o 
   5  11   8       60.90       76.94     15.50 o 
   6  11   8        4.24        5.00     11.86 o 
   7  11   8       65.24      109.72     17.55 o 
   8  11   8      340.61      337.04     38.06 o 
   9  11   8        4.04        1.49     18.64 o 
  -4  12   8        3.04       -6.93     11.98 o 
  -3  12   8      136.75      116.37     18.54 o 
  -2  12   8      501.78      499.09     29.01 o 
  -1  12   8      364.67      412.98     37.48 o 
   0  12   8        5.85       -5.54     17.13 o 
   1  12   8      413.29      442.65     41.33 o 
   2  12   8      899.04     1081.09     61.76 o 
   3  12   8      111.39      150.66     29.42 o 
   4  12   8        0.87      -10.86     15.81 o 
   5  12   8        0.32       15.87     11.94 o 
   6  12   8        1.00       32.63     13.70 o 
   7  12   8        2.77       10.08     11.47 o 
   8  12   8       42.57       44.45     23.43 o 
  -3  13   8       99.84      108.29     19.07 o 
  -2  13   8        0.10        5.86     13.58 o 
  -1  13   8      397.04      353.68     39.55 o 
   0  13   8      482.35      511.38     46.20 o 
   1  13   8       13.63       43.63     22.35 o 
   2  13   8       82.16       30.20     21.39 o 
   3  13   8      217.00      273.65     35.84 o 
   4  13   8        1.25        2.35     17.67 o 
   5  13   8        0.24        6.28     18.56 o 
   6  13   8       38.20       -8.41     17.27 o 
   7  13   8      100.95       78.78     17.07 o 
  -1  14   8       93.56      149.15     31.71 o 
   0  14   8        5.54       -3.89     20.35 o 
   1  14   8      297.66      348.80     41.23 o 
   2  14   8       98.61      120.73     29.35 o 
   3  14   8        2.88      -15.17     17.59 o 
   4  14   8        3.00       12.62     19.49 o 
   5  14   8        1.61       15.63     20.36 o 
  -4 -13   9       49.32       50.57     24.05 o 
  -3 -13   9       32.71        9.00     19.37 o 
  -2 -13   9      239.42      132.60     25.95 o 
  -1 -13   9      327.42      404.95     41.75 o 
   0 -13   9       41.98       41.13     15.56 o 
   1 -13   9        0.10      -25.41     16.94 o 
  -6 -12   9       89.63       50.00     24.51 o 
  -5 -12   9       13.73       45.76     23.13 o 
  -4 -12   9      790.42      716.87     51.55 o 
  -3 -12   9      722.33      730.60     51.30 o 
  -2 -12   9       42.23       34.00     19.76 o 
  -1 -12   9       62.11       68.86     21.85 o 
   0 -12   9      277.12      340.35     24.46 o 
   1 -12   9      206.30      199.33     25.32 o 
   2 -12   9        5.81       17.05     20.29 o 
   3 -12   9        0.13       18.93     19.78 o 
  -7 -11   9       11.57       17.12     17.96 o 
  -6 -11   9       90.78       89.36     16.22 o 
  -5 -11   9      853.79      893.82     55.74 o 
  -4 -11   9      782.12      867.61     54.05 o 
  -3 -11   9       63.17       27.72     16.31 o 
  -2 -11   9      856.05      862.53     34.22 o 
  -1 -11   9      593.57      569.93     28.83 o 
   0 -11   9      166.00      172.35     18.12 o 
   1 -11   9       24.52       26.08     12.62 o 
   2 -11   9       12.85        5.06     17.37 o 
   3 -11   9        3.89       -3.62     18.11 o 
   4 -11   9        2.10       24.55     20.62 o 
  -8 -10   9       70.16       93.80     27.74 o 
  -7 -10   9      583.54      487.53     30.78 o 
  -6 -10   9      277.92      296.37     23.71 o 
  -5 -10   9       29.82       12.10     11.39 o 
  -4 -10   9     1254.80     1261.67     41.94 o 
  -3 -10   9     1548.92     1542.76     42.16 o 
  -2 -10   9      428.19      437.74     24.49 o 
  -1 -10   9      184.02      159.93     25.31 o 
   0 -10   9      512.93      454.75     25.47 o 
   1 -10   9      249.87      267.13     20.86 o 
   2 -10   9       49.20       74.58     14.59 o 
   3 -10   9       34.96       72.63     21.72 o 
   4 -10   9       93.47      133.10     27.45 o 
   5 -10   9       33.60       47.07     20.87 o 
  -9  -9   9       65.47       78.24     18.44 o 
  -8  -9   9      304.54      345.44     26.74 o 
  -7  -9   9      113.05      125.08     17.69 o 
  -6  -9   9      932.74      891.77     36.34 o 
  -5  -9   9     1374.09     1367.54     69.06 o 
  -4  -9   9      654.56      646.95     30.06 o 
  -3  -9   9        1.81       -5.27      5.26 o 
  -2  -9   9     1582.56     1488.00     34.92 o 
  -1  -9   9     2535.16     2555.39     60.73 o 
   0  -9   9      360.58      389.64     22.23 o 
   1  -9   9       78.86       71.65     12.96 o 
   2  -9   9      129.08      168.09     16.90 o 
   3  -9   9      120.77      130.14     15.83 o 
   4  -9   9       75.63       93.62     22.60 o 
   5  -9   9       80.46       99.06     25.53 o 
   6  -9   9      110.60      152.71     28.53 o 
  -9  -8   9        9.58       15.76     13.53 o 
  -8  -8   9        4.36       31.50     14.10 o 
  -7  -8   9      381.51      374.54     25.32 o 
  -6  -8   9      796.99      783.21     33.73 o 
  -5  -8   9      278.54      268.16     32.16 o 
  -4  -8   9     2173.73     2174.87     43.28 o 
  -3  -8   9     2993.52     3077.89     65.17 o 
  -2  -8   9      815.07      870.50     23.97 o 
  -1  -8   9       82.76       84.82      9.25 o 
   0  -8   9     2387.26     2440.30     57.52 o 
   1  -8   9      681.64      749.99     28.98 o 
   2  -8   9       38.93       36.93     10.98 o 
   3  -8   9       83.75       81.28     14.40 o 
   4  -8   9        1.88       13.70     16.38 o 
   5  -8   9      162.80      171.57     27.68 o 
   6  -8   9       11.36       -3.26     16.56 o 
   7  -8   9      253.22      243.56     33.39 o 
  -9  -7   9       85.52       90.11     17.54 o 
  -8  -7   9      219.24      195.98     20.73 o 
  -7  -7   9        1.97       -0.15     22.44 o 
  -6  -7   9      735.67      662.96     49.99 o 
  -5  -7   9     2059.37     2081.77     42.31 o 
  -4  -7   9      827.42      848.74     23.76 o 
  -3  -7   9      402.00      395.14     15.93 o 
  -2  -7   9     3856.42     3877.10     63.36 o 
  -1  -7   9     3449.73     3425.68     56.96 o 
   0  -7   9      210.12      209.27     11.89 o 
   1  -7   9      972.97      977.11     26.75 o 
   2  -7   9      256.94      297.00     18.50 o 
   3  -7   9       47.72       37.35      9.78 o 
   4  -7   9      276.89      304.81     20.68 o 
   5  -7   9      162.14      141.60     24.37 o 
   6  -7   9      887.53      831.51     50.46 o 
   7  -7   9      142.74      158.28     27.85 o 
   8  -7   9       83.44       75.81     24.89 o 
 -10  -6   9        2.13       11.54     14.78 o 
  -9  -6   9       27.09       14.95     14.01 o 
  -8  -6   9      152.30      150.22     18.71 o 
  -7  -6   9      891.24      769.11     32.99 o 
  -6  -6   9      171.27      169.76     14.43 o 
  -5  -6   9     1003.68     1011.09     26.63 o 
  -4  -6   9     5314.39     5258.23     81.89 o 
  -3  -6   9     3972.20     4056.97     65.44 o 
  -2  -6   9      546.80      557.10     17.35 o 
  -1  -6   9     1292.45     1291.48     30.39 o 
   0  -6   9     4365.02     4304.67     66.86 o 
   1  -6   9     1053.44     1101.80     25.03 o 
   2  -6   9      370.94      344.22     15.91 o 
   3  -6   9     1162.62     1215.61     35.77 o 
   4  -6   9      418.58      413.76     21.00 o 
   5  -6   9     1380.86     1306.22     59.78 o 
   6  -6   9       14.01        9.36     16.93 o 
   7  -6   9      777.12      795.98     49.36 o 
   8  -6   9     1133.01     1192.68     64.81 o 
 -10  -5   9        5.99       -2.99     13.58 o 
  -9  -5   9      341.13      308.32     25.14 o 
  -8  -5   9      283.85      254.76     22.18 o 
  -7  -5   9      365.09      381.07     17.99 o 
  -6  -5   9     1857.48     1820.32     38.90 o 
  -5  -5   9     3579.86     3409.48     58.77 o 
  -4  -5   9      954.42      954.20     24.34 o 
  -3  -5   9     1619.52     1626.06     40.60 o 
  -2  -5   9     5195.29     4960.19     75.20 o 
  -1  -5   9      664.78      710.67     18.74 o 
   0  -5   9       38.31       58.97      6.69 o 
   1  -5   9      258.05      270.31     11.82 o 
   2  -5   9        7.70       22.13      5.81 o 
   3  -5   9      443.82      487.99     16.17 o 
   4  -5   9        5.38       24.48      7.16 o 
   5  -5   9      578.64      670.15     26.51 o 
   6  -5   9     1485.15     1465.12     64.17 o 
   7  -5   9       90.28       79.57     20.25 o 
   8  -5   9      146.34      130.22     25.49 o 
   9  -5   9      742.47      888.37     57.68 o 
 -10  -4   9       51.95       47.28     16.28 o 
  -9  -4   9       22.42       13.82     20.80 o 
  -8  -4   9      517.21      492.59     21.29 o 
  -7  -4   9     1001.18      950.57     28.33 o 
  -6  -4   9      691.77      643.86     21.46 o 
  -5  -4   9     1285.02     1306.21     30.20 o 
  -4  -4   9     7361.19     7183.31    105.15 o 
  -3  -4   9     6931.42     6814.12     98.98 o 
  -2  -4   9      494.84      555.49     16.36 o 
  -1  -4   9     4043.98     3881.50     59.79 o 
   0  -4   9     1610.78     1592.90     29.84 o 
   1  -4   9      425.03      555.46     15.24 o 
   2  -4   9       32.14       54.15      6.16 o 
   3  -4   9     1280.72     1213.07     25.43 o 
   4  -4   9     1507.11     1546.99     45.31 o 
   5  -4   9       34.06       70.02      9.21 o 
   6  -4   9      314.14      331.57     29.15 o 
   7  -4   9      931.66      943.17     49.75 o 
   8  -4   9     1921.91     1883.85     78.58 o 
   9  -4   9      169.51      186.01     29.89 o 
 -10  -3   9       22.16       44.06     15.79 o 
  -9  -3   9      396.48      407.07     28.14 o 
  -8  -3   9      386.99      380.17     21.27 o 
  -7  -3   9      643.90      622.42     22.30 o 
  -6  -3   9     3957.60     3852.93     65.73 o 
  -5  -3   9     3900.75     3789.70     63.10 o 
  -4  -3   9     2046.63     2102.18     39.47 o 
  -3  -3   9     1814.95     1684.49     32.67 o 
  -2  -3   9     7803.34     7806.61    109.62 o 
  -1  -3   9     2956.85     2899.07     46.40 o 
   0  -3   9       30.73       34.02      4.59 o 
   1  -3   9      756.65      754.37     16.90 o 
   2  -3   9      227.17      202.90      8.89 o 
   3  -3   9       39.13       83.23      6.48 o 
   4  -3   9      824.99      852.77     20.68 o 
   5  -3   9     6234.63     6215.91     91.98 o 
   6  -3   9     2261.79     2320.50     43.68 o 
   7  -3   9      262.88      268.96     19.06 o 
   8  -3   9      248.47      264.38     29.87 o 
   9  -3   9     1040.62      955.37     54.05 o 
 -10  -2   9       24.32       30.45     16.60 o 
  -9  -2   9      166.15      167.72     15.14 o 
  -8  -2   9      909.56      916.52     28.69 o 
  -7  -2   9     1459.01     1499.30     36.64 o 
  -6  -2   9      429.27      438.60     18.09 o 
  -5  -2   9     1709.23     1699.98     55.79 o 
  -4  -2   9    13040.88    13050.55    178.41 o 
  -3  -2   9     6791.38     6804.17     97.99 o 
  -2  -2   9        8.39       16.54      4.62 o 
  -1  -2   9     7054.07     7243.20    100.93 o 
   0  -2   9     4134.35     4520.28     65.58 o 
   1  -2   9       35.17       43.37      7.52 o 
   2  -2   9      284.48      249.63      8.24 o 
   3  -2   9     2587.83     2753.28     43.51 o 
   4  -2   9     1412.46     1463.39     28.06 o 
   5  -2   9       32.28       41.15      6.40 o 
   6  -2   9      663.55      643.03     19.58 o 
   7  -2   9     5592.14     5639.93    108.41 o 
   8  -2   9     1553.39     1579.03     63.40 o 
   9  -2   9      140.06      153.86     24.45 o 
  10  -2   9      163.70      146.80     27.36 o 
 -10  -1   9       64.80       68.36     12.38 o 
  -9  -1   9      370.36      407.35     24.57 o 
  -8  -1   9      414.62      408.79     19.73 o 
  -7  -1   9      863.80      840.54     25.88 o 
  -6  -1   9     5894.34     5822.42     90.98 o 
  -5  -1   9     7053.65     7047.91    104.59 o 
  -4  -1   9      302.85      385.61     14.85 o 
  -3  -1   9     8858.27     8964.86    125.14 o 
  -2  -1   9    11622.49    11564.26    156.35 o 
  -1  -1   9     5300.46     5609.11     79.92 o 
   0  -1   9      209.41      250.86     23.73 o 
   1  -1   9     1256.68     1437.36     42.95 o 
   2  -1   9       72.51      130.36      9.82 o 
   3  -1   9       66.68       82.43      8.40 o 
   4  -1   9      220.32      212.23      9.35 o 
   5  -1   9     1742.49     1655.91     37.98 o 
   6  -1   9     3390.45     3262.48    124.52 o 
   7  -1   9      803.01      824.36     24.05 o 
   8  -1   9     1029.90     1072.08     36.71 o 
   9  -1   9     1752.79     1920.89     90.31 o 
 -10   0   9       35.72       46.20     11.68 o 
  -9   0   9      104.03      127.76     18.14 o 
  -8   0   9      699.80      738.20     25.86 o 
  -7   0   9     2563.10     2479.85     49.57 o 
  -6   0   9      352.31      359.11     17.06 o 
  -5   0   9     4441.11     4429.11     71.49 o 
  -4   0   9     5383.27     5349.56     81.14 o 
  -3   0   9     2680.57     2990.85     49.40 o 
  -2   0   9     1606.91     1732.32     31.65 o 
  -1   0   9     3599.25     3879.26     57.96 o 
   0   0   9     1781.33     1684.70     28.51 o 
   1   0   9      447.38      449.70     15.95 o 
   2   0   9      640.86      810.15     22.67 o 
   3   0   9      203.52      251.07      9.43 o 
   4   0   9     2608.61     2684.23     43.12 o 
   5   0   9      896.00      850.42     20.16 o 
   6   0   9      264.48      247.02     13.61 o 
   7   0   9     3277.58     3236.31     57.81 o 
   8   0   9     3722.43     3850.75     81.57 o 
   9   0   9       73.84       90.67     15.74 o 
  10   0   9      219.18      243.56     29.96 o 
 -10   1   9       49.31       52.88     12.20 o 
  -9   1   9      316.73      285.81     18.27 o 
  -8   1   9      230.97      186.64     26.09 o 
  -7   1   9      223.57      245.09     19.10 o 
  -6   1   9     5327.78     5073.96    132.11 o 
  -5   1   9     4181.46     4231.54     69.18 o 
  -4   1   9       76.23      103.30     17.74 o 
  -3   1   9     3240.69     3389.45     54.88 o 
  -2   1   9     3000.45     3041.16     48.86 o 
  -1   1   9     6961.85     7484.65    103.85 o 
   0   1   9        3.87        4.47      3.24 o 
   1   1   9      638.79      585.17     21.27 o 
   2   1   9      147.34      132.69     11.67 o 
   3   1   9     2454.92     2445.55     38.54 o 
   4   1   9      106.28      126.49      7.29 o 
   5   1   9     3965.76     4024.15     61.93 o 
   6   1   9     6805.67     7071.45    102.70 o 
   7   1   9      905.48      952.46     25.35 o 
   8   1   9     1146.47     1126.92     35.98 o 
   9   1   9     1647.87     1617.17     70.87 o 
  10   1   9      773.93      860.57     54.11 o 
  11   1   9        4.30       20.41     19.17 o 
 -10   2   9       40.05       47.82     16.15 o 
  -9   2   9       53.45       65.75     12.06 o 
  -8   2   9      984.85      933.03     29.28 o 
  -7   2   9     1159.05     1083.73     30.22 o 
  -6   2   9      770.31      736.44     23.68 o 
  -5   2   9     1378.58     1450.68     32.65 o 
  -4   2   9     4468.35     4221.71     67.49 o 
  -3   2   9     3199.48     2904.18     60.22 o 
  -2   2   9        1.35       22.93      5.20 o 
  -1   2   9      246.82      288.16     10.65 o 
   0   2   9      309.32      289.27      9.94 o 
   1   2   9       56.00       65.14      5.88 o 
   2   2   9       48.13       34.82      5.33 o 
   3   2   9     5722.10     5777.47     81.34 o 
   4   2   9     7892.04     7739.25    107.21 o 
   5   2   9     1439.33     1398.67     27.76 o 
   6   2   9     1680.74     1622.72     32.38 o 
   7   2   9     4623.22     4776.11     75.22 o 
   8   2   9     2166.29     2288.33     57.41 o 
   9   2   9      190.76      171.07     27.83 o 
  10   2   9      258.00      213.90     31.38 o 
  11   2   9      524.62      567.82     49.05 o 
  -9   3   9      318.95      331.47     25.48 o 
  -8   3   9       74.26       87.46     12.27 o 
  -7   3   9      542.48      552.50     22.83 o 
  -6   3   9     1800.87     1688.60     38.06 o 
  -5   3   9     3295.18     3237.36     57.12 o 
  -4   3   9      511.89      489.96     17.28 o 
  -3   3   9     3882.86     3731.43     60.01 o 
  -2   3   9     5835.44     5823.35     85.17 o 
  -1   3   9       33.98       81.71      8.01 o 
   0   3   9      167.94      187.76     17.43 o 
   1   3   9      958.33      965.18     19.76 o 
   2   3   9     2183.39     2069.96     34.25 o 
   3   3   9      513.55      537.69     13.83 o 
   4   3   9     1107.74     1074.58     29.50 o 
   5   3   9     7564.64     7692.46    108.14 o 
   6   3   9     4296.05     4459.68     68.95 o 
   7   3   9        0.45       -4.29      7.59 o 
   8   3   9     1371.24     1387.86     42.24 o 
   9   3   9     2005.85     2013.45     76.55 o 
  10   3   9      384.19      344.96     36.44 o 
  11   3   9        1.41       -5.84     20.42 o 
  -9   4   9       89.39       76.08     23.53 o 
  -8   4   9     1274.20     1107.57     42.49 o 
  -7   4   9      616.32      634.03     53.77 o 
  -6   4   9      139.21       87.18     10.45 o 
  -5   4   9      293.84      343.65     30.09 o 
  -4   4   9     2456.54     2367.79     44.34 o 
  -3   4   9     3449.46     3294.12     54.96 o 
  -2   4   9      341.34      366.26     14.25 o 
  -1   4   9     2416.87     2450.58     41.69 o 
   0   4   9      454.47      379.92     44.89 o 
   1   4   9      470.95      525.69     14.40 o 
   2   4   9     1142.61     1150.90     22.79 o 
   3   4   9     4594.59     4431.15     65.30 o 
   4   4   9     5231.61     5406.74     78.33 o 
   5   4   9        4.00       11.42      5.76 o 
   6   4   9     2793.53     2932.29     64.34 o 
   7   4   9     2109.42     2157.56     73.00 o 
   8   4   9     1193.28     1188.48     53.11 o 
   9   4   9       53.08       42.87     18.72 o 
  11   4   9      276.56      283.31     37.23 o 
  -9   5   9      144.20      139.55     20.17 o 
  -8   5   9        6.13       23.33     14.04 o 
  -7   5   9      660.73      619.74     31.32 o 
  -6   5   9     1984.32     2030.04     56.81 o 
  -5   5   9      611.62      639.14     21.53 o 
  -4   5   9      286.34      287.96     14.78 o 
  -3   5   9      673.40      663.57     20.01 o 
  -2   5   9     3862.37     3800.58     68.05 o 
  -1   5   9      326.85      310.28     18.45 o 
   0   5   9       54.45       62.85      6.69 o 
   1   5   9       19.44       29.98      5.13 o 
   2   5   9      479.40      494.98     19.76 o 
   3   5   9       23.19       19.48      4.51 o 
   4   5   9     2826.63     2761.66     44.81 o 
   5   5   9     1979.98     1970.19     47.46 o 
   6   5   9      463.34      432.16     20.71 o 
   7   5   9        0.07       10.44     11.24 o 
   8   5   9     1146.80     1164.04     53.27 o 
   9   5   9     1683.94     1601.08     68.10 o 
  10   5   9      171.45      224.24     29.58 o 
  -8   6   9      461.62      473.44     30.18 o 
  -7   6   9      298.08      368.86     26.45 o 
  -6   6   9       26.57       27.72     12.72 o 
  -5   6   9     1867.40     1757.85     50.99 o 
  -4   6   9     2048.65     2165.50     42.74 o 
  -3   6   9      181.13      187.66     11.99 o 
  -2   6   9      761.26      786.18     21.80 o 
  -1   6   9     1105.29     1061.39     73.29 o 
   0   6   9        4.50       11.55      5.20 o 
   1   6   9       66.31       82.52      7.30 o 
   2   6   9      564.01      560.16     15.76 o 
   3   6   9     1517.98     1547.40     29.23 o 
   4   6   9     2294.15     2336.03     53.86 o 
   5   6   9      744.63      737.64     27.03 o 
   6   6   9     1221.40     1278.54     38.47 o 
   7   6   9     2805.24     2784.19     92.11 o 
   8   6   9     1229.01     1147.70     54.20 o 
   9   6   9        0.30        4.09     15.59 o 
  10   6   9      576.72      570.29     43.66 o 
  -8   7   9        2.69       -3.12     13.09 o 
  -7   7   9      279.95      286.50     24.49 o 
  -6   7   9     1410.14     1403.80     48.66 o 
  -5   7   9      562.20      584.49     29.54 o 
  -4   7   9      150.60      183.84     25.18 o 
  -3   7   9     2331.59     2326.99     65.87 o 
  -2   7   9      529.87      550.02     26.83 o 
  -1   7   9       65.03       77.14     10.02 o 
   0   7   9       89.19      100.01     14.91 o 
   1   7   9      323.88      329.44     13.44 o 
   2   7   9      527.81      510.85     23.77 o 
   3   7   9        5.94        0.67      4.26 o 
   4   7   9      685.99      679.96     26.56 o 
   5   7   9      842.13      856.80     35.04 o 
   6   7   9     1240.08     1178.21     39.99 o 
   7   7   9        6.71       11.01     14.46 o 
   8   7   9     1462.40     1503.02     66.30 o 
   9   7   9      986.98     1012.69     54.43 o 
  10   7   9       88.75       74.62     23.71 o 
  -7   8   9      224.16      242.53     24.29 o 
  -6   8   9        0.31       10.85     13.07 o 
  -5   8   9      548.89      581.03     31.07 o 
  -4   8   9      999.22      975.64     37.60 o 
  -3   8   9        6.43       10.76     10.53 o 
  -2   8   9      338.07      321.04     30.83 o 
  -1   8   9        0.35        0.37      6.76 o 
   0   8   9        2.41       -0.53      5.60 o 
   1   8   9       10.35       -4.86      5.97 o 
   2   8   9      596.44      563.19     17.76 o 
   3   8   9     2352.49     2389.48     56.34 o 
   4   8   9     2439.01     2434.14     84.31 o 
   5   8   9      166.65      145.51     14.86 o 
   6   8   9     1743.46     1852.91     51.96 o 
   7   8   9     4872.68     4877.89    147.37 o 
   8   8   9      370.76      489.61     39.64 o 
   9   8   9       84.61       51.89     20.70 o 
  10   8   9      414.28      402.97     39.65 o 
  -7   9   9      214.92      244.90     25.15 o 
  -6   9   9      533.65      541.46     32.04 o 
  -5   9   9      224.10      209.04     29.17 o 
  -4   9   9       15.40       16.51     12.67 o 
  -3   9   9      134.16      127.23     28.57 o 
  -2   9   9      641.31      638.23     29.42 o 
  -1   9   9      724.98      715.62     29.26 o 
   0   9   9      156.43      158.68     14.71 o 
   1   9   9      318.83      352.54     15.02 o 
   2   9   9      559.42      581.69     18.61 o 
   3   9   9       41.43       39.50     12.11 o 
   4   9   9      512.31      556.72     51.27 o 
   5   9   9     1791.47     1753.77     57.52 o 
   6   9   9     1356.20     1305.86     43.42 o 
   7   9   9        2.19       -9.48     10.89 o 
   8   9   9     2410.02     2424.27     94.08 o 
   9   9   9      987.92     1050.37     60.13 o 
  10   9   9        6.15        2.71     17.49 o 
  -6  10   9        7.03       -5.92     12.78 o 
  -5  10   9      124.60      109.54     18.56 o 
  -4  10   9      265.14      336.20     42.18 o 
  -3  10   9      184.75      220.29     33.77 o 
  -2  10   9        1.66        1.77     12.05 o 
  -1  10   9       30.40       47.34     14.53 o 
   0  10   9       45.20       38.59     12.01 o 
   1  10   9       12.92       -0.96      8.61 o 
   2  10   9      189.32      194.52     17.12 o 
   3  10   9     1045.42     1083.32     36.94 o 
   4  10   9     1618.68     1661.58     83.80 o 
   5  10   9       32.40       37.50     13.03 o 
   6  10   9     2067.11     2067.74     58.33 o 
   7  10   9     1004.27     1069.65     41.11 o 
   8  10   9      900.75      863.84     39.17 o 
   9  10   9        5.94        1.06     16.97 o 
  -5  11   9       32.73       72.22     17.65 o 
  -4  11   9        5.46      -12.68     11.12 o 
  -3  11   9      106.77      121.93     17.94 o 
  -2  11   9      196.28      231.13     33.52 o 
  -1  11   9      110.85      112.03     16.21 o 
   0  11   9        8.69       -6.94      9.54 o 
   1  11   9      122.74      113.65     24.98 o 
   2  11   9      394.07      422.68     38.24 o 
   3  11   9       89.51       73.66     22.35 o 
   4  11   9      616.16      648.48     52.43 o 
   5  11   9     1762.72     1836.01     54.46 o 
   6  11   9      278.53      123.47     21.55 o 
   7  11   9      140.59      167.39     20.12 o 
   8  11   9      304.40      339.62     27.09 o 
   9  11   9      150.19      149.46     20.85 o 
  -4  12   9      110.28      129.85     20.53 o 
  -3  12   9       46.18       67.82     16.66 o 
  -2  12   9       23.18       32.20     23.76 o 
  -1  12   9        7.37        1.88     11.90 o 
   0  12   9        7.26       -0.32     18.65 o 
   1  12   9        0.05       11.85     18.36 o 
   2  12   9      107.53      110.51     26.39 o 
   3  12   9      455.03      415.54     39.52 o 
   4  12   9      182.30      233.68     33.28 o 
   5  12   9        0.13        0.98     11.48 o 
   6  12   9      478.65      544.83     30.94 o 
   8  12   9       62.04       39.01     19.73 o 
  -2  13   9       20.33       25.50     13.82 o 
  -1  13   9       21.73       26.04     21.37 o 
   0  13   9       40.06       12.65     20.38 o 
   1  13   9      196.83      185.97     31.96 o 
   2  13   9      182.23      217.69     33.82 o 
   3  13   9        1.11       14.12     19.27 o 
   4  13   9      347.14      365.59     39.81 o 
   5  13   9      504.83      501.34     45.27 o 
   6  13   9      150.16      106.07     27.69 o 
   7  13   9       75.16       83.11     18.47 o 
   0  14   9       31.33       53.98     26.67 o 
   1  14   9       13.61       24.08     22.18 o 
   2  14   9      179.38      200.22     35.30 o 
   3  14   9      306.42      350.56     41.78 o 
   4  14   9      134.90      163.20     33.00 o 
   5  14   9       12.67       -0.55     19.32 o 
  -3 -13  10        9.24       -4.74     12.44 o 
  -2 -13  10        1.88      -10.70     16.90 o 
  -1 -13  10       11.65       13.59     20.07 o 
   0 -13  10       32.15       30.09     19.33 o 
  -5 -12  10      162.58      197.04     32.60 o 
  -4 -12  10       10.29        6.05     19.80 o 
  -3 -12  10        1.21        9.47     16.54 o 
  -2 -12  10      104.16       79.34     23.75 o 
  -1 -12  10       76.52       87.74     15.93 o 
   0 -12  10       67.42       32.92     20.10 o 
   1 -12  10      309.67      363.99     36.94 o 
   2 -12  10      294.96      285.97     34.15 o 
  -7 -11  10      181.11      207.38     22.72 o 
  -6 -11  10        2.26       -5.29     17.57 o 
  -5 -11  10       38.04       13.90     13.10 o 
  -4 -11  10        7.00       18.48     18.68 o 
  -3 -11  10       21.36       17.93     18.53 o 
  -2 -11  10       43.67       39.13     12.91 o 
  -1 -11  10      173.17      180.34     18.03 o 
   0 -11  10      404.43      424.33     26.21 o 
   1 -11  10      319.54      384.66     36.48 o 
   2 -11  10      119.94      111.62     25.29 o 
   3 -11  10      418.60      400.26     37.61 o 
   4 -11  10      603.45      609.38     47.77 o 
  -8 -10  10        1.69        2.80     13.93 o 
  -7 -10  10      342.65      295.77     24.86 o 
  -6 -10  10      273.60      241.87     22.15 o 
  -5 -10  10      130.04      192.22     25.85 o 
  -4 -10  10       17.97       32.74     12.23 o 
  -3 -10  10       20.69       34.64     19.27 o 
  -2 -10  10       16.13       32.81     11.20 o 
  -1 -10  10      139.19      125.13     15.63 o 
   0 -10  10       62.10       62.28     23.70 o 
   1 -10  10      979.08      990.16     36.80 o 
   2 -10  10     1546.48     1654.32     72.34 o 
   3 -10  10       87.78       90.04     22.72 o 
   4 -10  10      400.00      413.03     38.38 o 
   5 -10  10      414.18      483.87     43.19 o 
  -8  -9  10     1490.18     1505.59     53.23 o 
  -7  -9  10      863.24      873.80     38.51 o 
  -6  -9  10      132.90       90.09     15.98 o 
  -5  -9  10       18.54       28.10     12.32 o 
  -4  -9  10      147.94      153.46     13.82 o 
  -3  -9  10       27.83       15.35      8.23 o 
  -2  -9  10       44.85       32.25      8.59 o 
  -1  -9  10      352.30      356.94     21.46 o 
   0  -9  10     1493.24     1426.89     42.87 o 
   1  -9  10      174.15      165.39     16.97 o 
   2  -9  10      336.79      332.91     30.97 o 
   3  -9  10     1271.86     1350.19     63.47 o 
   4  -9  10     1062.70     1091.47     59.77 o 
   5  -9  10       59.89       16.01     19.42 o 
   6  -9  10      173.97      167.95     29.16 o 
  -9  -8  10      764.25      751.44     37.99 o 
  -8  -8  10      182.26      171.06     20.71 o 
  -7  -8  10      200.76      205.34     21.29 o 
  -6  -8  10     1630.11     1563.93     49.06 o 
  -5  -8  10       85.71      115.13     23.29 o 
  -4  -8  10       21.26       11.22      6.87 o 
  -3  -8  10       57.23       52.13      8.76 o 
  -2  -8  10      270.70      230.73     13.47 o 
  -1  -8  10      258.07      269.27     16.32 o 
   0  -8  10      121.55      132.60     22.12 o 
   1  -8  10     2747.44     2702.57     62.69 o 
   2  -8  10     1961.76     2036.89     52.58 o 
   3  -8  10       27.74       17.76     15.39 o 
   4  -8  10      254.50      266.63     29.96 o 
   5  -8  10     1442.84     1428.17     68.06 o 
   6  -8  10      292.23      232.55     32.01 o 
   7  -8  10        8.19       10.51     19.04 o 
  -9  -7  10      257.47      262.96     25.48 o 
  -8  -7  10      783.35      803.97     37.11 o 
  -7  -7  10      403.17      394.19     31.82 o 
  -6  -7  10      135.65      154.10     17.51 o 
  -5  -7  10      987.67     1028.47     28.17 o 
  -4  -7  10      190.55      208.78     25.65 o 
  -3  -7  10      369.83      373.62     16.03 o 
  -2  -7  10        0.42       16.48     11.49 o 
  -1  -7  10     1777.71     1735.10     49.23 o 
   0  -7  10     3529.96     3593.74     59.46 o 
   1  -7  10      299.68      331.74     24.10 o 
   2  -7  10      223.98      208.93     16.02 o 
   3  -7  10     1950.95     1960.65     73.77 o 
   4  -7  10     2440.97     2342.12     85.96 o 
   5  -7  10       21.89       29.19     18.47 o 
   6  -7  10      111.80       86.63     23.68 o 
   7  -7  10      100.63       83.37     24.52 o 
   8  -7  10        1.08        0.94     18.33 o 
  -9  -6  10      618.08      595.00     33.56 o 
  -8  -6  10       47.05       63.42     41.84 o 
  -7  -6  10      351.33      348.37     29.19 o 
  -6  -6  10      530.36      503.73     20.13 o 
  -5  -6  10       67.62       86.55      9.86 o 
  -4  -6  10       73.78       78.01     10.88 o 
  -3  -6  10      252.05      243.82     14.28 o 
  -2  -6  10     1697.84     1691.14     34.39 o 
  -1  -6  10      708.83      686.93     19.47 o 
   0  -6  10      144.74      161.10     10.23 o 
   1  -6  10     3692.86     3771.56     60.71 o 
   2  -6  10     5504.16     5548.94     83.76 o 
   3  -6  10      371.49      384.82     22.10 o 
   4  -6  10      352.49      373.99     31.87 o 
   5  -6  10     1643.85     1498.87     65.80 o 
   6  -6  10      909.30      915.66     52.33 o 
   7  -6  10      103.89       91.75     22.88 o 
   8  -6  10       96.06      109.32     25.77 o 
 -10  -5  10      118.99       68.97     18.04 o 
  -9  -5  10      637.18      655.87     35.12 o 
  -8  -5  10     1609.04     1671.78     53.42 o 
  -7  -5  10      135.25      132.75     12.89 o 
  -6  -5  10      379.96      376.33     17.44 o 
  -5  -5  10      354.26      386.27     17.12 o 
  -4  -5  10      233.70      234.21     16.73 o 
  -3  -5  10      122.93      109.70      9.09 o 
  -2  -5  10      156.54      169.40     10.40 o 
  -1  -5  10     7140.54     7054.38    101.92 o 
   0  -5  10     7444.93     7406.79    105.91 o 
   1  -5  10     1008.68     1037.87     49.50 o 
   2  -5  10     1008.46     1026.35     23.71 o 
   3  -5  10     6664.95     6692.91     97.82 o 
   4  -5  10     1849.41     1878.65     45.53 o 
   5  -5  10      517.55      543.11     37.15 o 
   6  -5  10      197.68      198.20     26.20 o 
   7  -5  10      328.20      341.29     33.53 o 
   8  -5  10       39.17       71.16     22.31 o 
   9  -5  10        0.01      -20.74     17.72 o 
 -10  -4  10      935.87      892.46     41.73 o 
  -9  -4  10      468.32      479.11     30.17 o 
  -8  -4  10        0.08       -7.31      8.33 o 
  -7  -4  10      781.03      796.36     25.61 o 
  -6  -4  10      319.71      314.03     15.85 o 
  -5  -4  10       41.88       42.96      7.88 o 
  -4  -4  10       47.37       54.38      9.28 o 
  -3  -4  10     2271.95     2178.05     40.40 o 
  -2  -4  10     4420.90     4271.38     66.37 o 
  -1  -4  10      122.90      225.97     14.16 o 
   0  -4  10      685.77      529.42     15.51 o 
   1  -4  10     7750.83     7576.75    106.73 o 
   2  -4  10     7941.95     7966.80    111.94 o 
   3  -4  10      142.96      160.24      9.56 o 
   4  -4  10     4874.08     4780.72     73.36 o 
   5  -4  10     3152.45     3177.81     67.52 o 
   6  -4  10      426.67      446.51     33.33 o 
   7  -4  10        0.01        0.12     14.40 o 
   8  -4  10      189.19      206.65     28.18 o 
   9  -4  10        0.64       17.86     18.43 o 
 -10  -3  10       21.59        6.40     14.52 o 
  -9  -3  10     1162.95     1082.16     43.25 o 
  -8  -3  10      734.71      771.65     26.90 o 
  -7  -3  10        0.96        3.92      8.17 o 
  -6  -3  10      178.52      190.84     13.00 o 
  -5  -3  10        1.43       11.96      6.14 o 
  -4  -3  10      161.84      196.15     18.05 o 
  -3  -3  10       27.10       60.27      7.54 o 
  -2  -3  10     1484.78     1311.73     27.27 o 
  -1  -3  10     7975.78     8118.83    113.47 o 
   0  -3  10     6735.71     7080.21     99.56 o 
   1  -3  10       21.57       66.22      6.70 o 
   2  -3  10     2687.21     2642.68     42.62 o 
   3  -3  10    10846.17    11079.58    150.57 o 
   4  -3  10     4589.04     4528.54     69.00 o 
   5  -3  10      279.47      290.29     18.44 o 
   6  -3  10     1542.91     1560.57     42.54 o 
   7  -3  10       72.56       98.86     13.30 o 
   8  -3  10       14.35       49.75     19.08 o 
   9  -3  10        5.43       41.39     20.04 o 
  10  -3  10       52.53       10.07     12.33 o 
 -10  -2  10      758.15      799.61     38.85 o 
  -9  -2  10      261.41      265.72     18.34 o 
  -8  -2  10      146.54      174.54     14.31 o 
  -7  -2  10      991.52     1036.22     29.56 o 
  -6  -2  10      145.76      149.04     11.81 o 
  -5  -2  10        3.75        4.04      6.57 o 
  -4  -2  10      264.50      268.63     16.24 o 
  -3  -2  10     3590.28     3730.80     61.77 o 
  -2  -2  10     1293.42     1469.84     28.93 o 
  -1  -2  10       82.53       72.23     13.19 o 
   0  -2  10      685.83      667.32     15.66 o 
   1  -2  10     3912.09     4095.94     60.27 o 
   2  -2  10     2571.57     2552.63     40.15 o 
   3  -2  10       27.13       29.52      4.10 o 
   4  -2  10     3283.08     3267.06     51.92 o 
   5  -2  10     3650.08     3816.30     60.68 o 
   6  -2  10      451.12      482.58     22.28 o 
   7  -2  10      716.96      777.93     30.20 o 
   8  -2  10       15.15       36.05     15.77 o 
   9  -2  10      113.63      118.06     22.72 o 
  10  -2  10       71.58       92.34     24.62 o 
 -10  -1  10       20.03       30.96     11.55 o 
  -9  -1  10      601.66      624.57     29.78 o 
  -8  -1  10      373.87      390.24     19.50 o 
  -7  -1  10       77.13      100.91     11.41 o 
  -6  -1  10       34.19       62.08      9.55 o 
  -5  -1  10        0.03       11.56      6.53 o 
  -4  -1  10       15.74       31.52      9.55 o 
  -3  -1  10       22.92       41.49     12.38 o 
  -2  -1  10       95.87      134.27     25.62 o 
  -1  -1  10     4284.18     5160.89     75.05 o 
   0  -1  10    11399.89    12987.54    172.91 o 
   1  -1  10       15.77       34.03      6.41 o 
   2  -1  10    10088.66    11255.32    185.30 o 
   3  -1  10     6048.38     6009.97     84.92 o 
   4  -1  10     4526.28     4752.93     88.32 o 
   5  -1  10      100.43      105.28     34.20 o 
   6  -1  10      489.03      376.56     26.32 o 
   7  -1  10      518.28      595.75     26.46 o 
   8  -1  10       97.51      170.38     17.69 o 
   9  -1  10        0.51       12.81     11.55 o 
 -10   0  10      364.72      381.45     22.60 o 
  -9   0  10       69.07       68.38     11.95 o 
  -8   0  10       22.31       30.06      9.47 o 
  -7   0  10      587.03      645.18     23.52 o 
  -6   0  10      353.17      341.95     16.82 o 
  -5   0  10       22.55       30.66      7.60 o 
  -4   0  10       45.42       64.95      7.91 o 
  -3   0  10      664.70      757.91     20.13 o 
  -2   0  10     5487.77     5823.23     84.92 o 
  -1   0  10     4556.93     4426.76     65.78 o 
   0   0  10     3393.68     3768.97     56.09 o 
   1   0  10    22611.65    23235.35    385.32 o 
   2   0  10     6479.81     6132.62    106.81 o 
   3   0  10     2601.77     2483.40    345.44 o 
   4   0  10     2054.70     2160.09     36.27 o 
   5   0  10     1440.18     1515.64     38.23 o 
   6   0  10      440.46      452.93     21.32 o 
   7   0  10        6.15       23.28     10.11 o 
   8   0  10       82.05      144.12     33.86 o 
   9   0  10      358.08      471.88     43.16 o 
  10   0  10       12.06       45.12     19.35 o 
 -10   1  10        0.23       11.74     11.50 o 
  -9   1  10      236.41      241.92     16.96 o 
  -8   1  10      551.21      519.37     27.34 o 
  -7   1  10      363.09      355.43     17.54 o 
  -6   1  10       27.45       56.04      9.82 o 
  -5   1  10        7.64       34.98     10.05 o 
  -4   1  10      140.02      151.72     10.53 o 
  -3   1  10      388.23      412.75     15.18 o 
  -2   1  10      601.27      629.21     17.44 o 
  -1   1  10    14807.93    15498.93    205.72 o 
   0   1  10    18507.64    18282.35    239.56 o 
   1   1  10      306.19      256.17      8.41 o 
   2   1  10    10300.58     9919.50    165.45 o 
   3   1  10    28379.69    29035.36    375.38 o 
   4   1  10     3833.80     3866.06     58.40 o 
   5   1  10      270.27      337.43     12.64 o 
   6   1  10      757.64      813.62     21.63 o 
   7   1  10      110.43      116.98     16.48 o 
   8   1  10        0.38       16.15     10.11 o 
   9   1  10       59.46      121.51     26.04 o 
  10   1  10       99.53      139.02     27.25 o 
  11   1  10      244.25      316.56     37.67 o 
  -9   2  10      119.58      136.57     15.79 o 
  -8   2  10       65.35       91.88     14.65 o 
  -7   2  10      185.16      188.59     14.21 o 
  -6   2  10      833.34      826.95     25.64 o 
  -5   2  10        5.32       30.25     10.12 o 
  -4   2  10       15.10        9.19      4.98 o 
  -3   2  10     2678.95     2683.19     46.95 o 
  -2   2  10     9267.32     9119.98    127.21 o 
  -1   2  10       99.21       94.42      7.03 o 
   0   2  10     5205.28     5410.13    223.87 o 
   1   2  10    18576.86    17592.68    285.20 o 
   2   2  10     8095.30     7945.53    108.83 o 
   3   2  10        7.08       10.28      3.78 o 
   4   2  10     5422.71     5497.75     79.32 o 
   5   2  10     6638.38     6402.61     92.29 o 
   6   2  10       86.20       75.43     14.82 o 
   7   2  10      112.24      123.38     10.19 o 
   8   2  10       14.46       26.76     15.78 o 
   9   2  10       19.41       23.22     18.03 o 
  10   2  10      127.59      138.66     27.47 o 
  11   2  10       27.58       50.04     23.59 o 
  -9   3  10      319.96      359.45     27.18 o 
  -8   3  10      772.55      767.59     27.46 o 
  -7   3  10       72.64       77.48     11.08 o 
  -6   3  10      103.85      137.83     12.23 o 
  -5   3  10       79.48       94.85     10.39 o 
  -4   3  10      432.05      431.46     16.76 o 
  -3   3  10       69.00       86.95      8.59 o 
  -2   3  10     4067.73     3716.87    126.31 o 
  -1   3  10     8126.66     7346.02    360.55 o 
   0   3  10     6225.94     6397.65     90.76 o 
   1   3  10      784.33     1083.52     22.06 o 
   2   3  10    10686.77    10592.71    142.80 o 
   3   3  10    11960.18    11396.83    160.54 o 
   4   3  10     1571.17     1560.98     29.23 o 
   5   3  10       20.40       19.02      5.48 o 
   6   3  10      532.94      578.12     20.18 o 
   7   3  10      306.37      314.90     23.56 o 
   8   3  10        0.11      -10.19      9.25 o 
   9   3  10       96.48      102.35     23.71 o 
  10   3  10      241.46      246.05     32.29 o 
  11   3  10      452.84      440.36     43.74 o 
  -9   4  10      128.49      144.69     20.27 o 
  -8   4  10       73.96      110.97     19.88 o 
  -7   4  10      309.11      328.31     18.48 o 
  -6   4  10        9.14       10.65      8.23 o 
  -5   4  10       83.10       94.05     10.43 o 
  -4   4  10      221.74      224.52     13.35 o 
  -3   4  10     1559.30     1489.23     31.76 o 
  -2   4  10     3379.84     3452.79     56.68 o 
  -1   4  10       34.47       43.59      7.56 o 
   0   4  10     9091.87     8835.38    216.76 o 
   1   4  10     2611.10     2491.61     41.33 o 
   2   4  10      566.77      515.35     14.33 o 
   3   4  10      572.80      582.88     15.55 o 
   4   4  10     6129.82     6121.05     87.96 o 
   5   4  10     1473.63     1443.60     29.28 o 
   6   4  10       79.96       87.42     11.50 o 
   7   4  10      242.38      238.54     23.31 o 
   8   4  10        0.50        8.22      9.86 o 
   9   4  10      740.08      629.12     45.78 o 
  10   4  10      169.90      225.51     33.22 o 
  11   4  10      100.13       72.61     27.83 o 
  -9   5  10      166.41      186.97     22.79 o 
  -8   5  10      127.43      128.14     19.25 o 
  -7   5  10        3.46       13.57     12.07 o 
  -6   5  10       33.35       33.11     25.92 o 
  -5   5  10      369.47      337.97     20.57 o 
  -4   5  10     1546.93     1496.04     33.75 o 
  -3   5  10       34.62       30.24     10.41 o 
  -2   5  10     2801.72     2649.05     46.80 o 
  -1   5  10     9361.89     9421.72    131.86 o 
   0   5  10     2344.72     2448.28     42.11 o 
   1   5  10     1148.11     1179.46     29.93 o 
   2   5  10     4198.70     4344.89     65.53 o 
   3   5  10     3685.26     3971.39     60.86 o 
   4   5  10     1046.31     1083.14     23.25 o 
   5   5  10       58.12       55.68      9.36 o 
   6   5  10      428.38      362.12     19.44 o 
   7   5  10      207.10      214.28     29.46 o 
   8   5  10      186.88      181.02     18.09 o 
   9   5  10       37.03       30.48     14.69 o 
  10   5  10      645.30      783.88     54.18 o 
  11   5  10      326.01      367.64     40.55 o 
  -8   6  10        5.63       13.93     16.15 o 
  -7   6  10       37.85       53.17     15.47 o 
  -6   6  10       18.11       41.42     15.35 o 
  -5   6  10      107.23      128.65     17.01 o 
  -4   6  10       47.03       41.59      8.61 o 
  -3   6  10     2483.37     2365.13     45.03 o 
  -2   6  10     2097.62     2141.54     40.92 o 
  -1   6  10       10.28       20.17      9.24 o 
   0   6  10     3976.63     4021.44     63.37 o 
   1   6  10     4805.27     4693.02     71.27 o 
   2   6  10      423.01      377.46     15.57 o 
   3   6  10     1192.58     1183.05     24.95 o 
   4   6  10     2370.84     2351.11     54.49 o 
   5   6  10      368.34      379.93     20.10 o 
   6   6  10       10.70       18.42      9.61 o 
   7   6  10        3.51        5.05      9.78 o 
   8   6  10      341.21      377.07     30.97 o 
   9   6  10      511.93      582.36     33.24 o 
  10   6  10       24.65       26.87     20.96 o 
  -8   7  10        1.30       10.32     14.19 o 
  -7   7  10        0.00        6.87     12.54 o 
  -6   7  10        4.16        1.26     12.00 o 
  -5   7  10      346.58      291.95     22.67 o 
  -4   7  10      396.41      375.74     30.04 o 
  -3   7  10        6.91       17.04     10.59 o 
  -2   7  10     2896.89     2796.93     50.36 o 
  -1   7  10     3711.62     3521.25     72.59 o 
   0   7  10     2448.25     2362.22     42.69 o 
   1   7  10      110.79       99.74      9.28 o 
   2   7  10     5375.94     5338.63     80.21 o 
   3   7  10     3077.27     3172.44     62.26 o 
   4   7  10      599.56      626.59     25.17 o 
   5   7  10      103.30      102.72     12.53 o 
   6   7  10       32.32       34.85     11.36 o 
   7   7  10       80.70      135.54     47.53 o 
   8   7  10       30.58       29.53     28.60 o 
   9   7  10      175.05      215.82     21.14 o 
  10   7  10      698.76      707.84     52.03 o 
  -7   8  10        0.47        6.56     13.14 o 
  -6   8  10       14.73       12.17     20.18 o 
  -5   8  10        0.12       15.54     13.17 o 
  -4   8  10      315.84      251.15     29.85 o 
  -3   8  10      657.19      673.76     30.49 o 
  -2   8  10      454.10      529.26     26.45 o 
  -1   8  10       44.66       57.50      8.41 o 
   0   8  10     1818.38     1741.82     35.38 o 
   1   8  10     5070.19     5142.42     79.20 o 
   2   8  10      663.87      686.36     20.53 o 
   3   8  10      476.18      471.22     22.59 o 
   4   8  10     1689.67     1752.67     47.24 o 
   5   8  10      162.70      159.00     15.83 o 
   6   8  10        3.72       18.50     10.84 o 
   7   8  10       22.96       40.61     13.43 o 
   8   8  10      636.61      630.42     34.02 o 
   9   8  10      221.04      193.87     20.93 o 
  10   8  10        5.26        0.24     12.10 o 
  -6   9  10        0.05       -8.77     12.39 o 
  -5   9  10      105.94      121.05     18.38 o 
  -4   9  10       86.68       81.88     15.97 o 
  -3   9  10      170.83      114.00     21.78 o 
  -2   9  10     1785.63     1695.83     49.20 o 
  -1   9  10     1592.04     1593.67     45.28 o 
   0   9  10      313.61      343.60     23.57 o 
   1   9  10      313.83      310.86     14.79 o 
   2   9  10     2952.35     3018.56     67.91 o 
   3   9  10     1190.36     1267.50     39.37 o 
   4   9  10      114.97      107.81     14.05 o 
   5   9  10      231.54      228.63     39.71 o 
   6   9  10        0.86       10.83     13.95 o 
   7   9  10       30.29       29.37     13.41 o 
   8   9  10       95.93       94.66     16.69 o 
   9   9  10      127.84      141.58     19.27 o 
  10   9  10      530.20      547.27     33.62 o 
  -6  10  10        0.72        1.23     14.00 o 
  -5  10  10        0.05       -3.47     12.79 o 
  -4  10  10      225.60      212.28     21.69 o 
  -3  10  10      446.88      462.68     27.60 o 
  -2  10  10      413.77      192.44     23.79 o 
  -1  10  10      222.87      176.97     17.55 o 
   0  10  10     1753.47     1836.69     49.78 o 
   1  10  10      684.61      742.19     28.44 o 
   2  10  10      203.42      174.73     16.49 o 
   3  10  10      223.45      269.45     19.98 o 
   4  10  10      650.51      667.54     30.21 o 
   5  10  10       27.50       25.24     12.34 o 
   6  10  10       52.43       49.54     15.07 o 
   7  10  10       19.09       13.11     24.46 o 
   8  10  10       72.90       78.17     16.48 o 
   9  10  10      152.90      130.05     20.07 o 
  -5  11  10        7.22       -2.94     13.28 o 
  -4  11  10       22.24        9.10     12.86 o 
  -3  11  10       10.47        1.82     14.19 o 
  -2  11  10      404.74      153.67     21.05 o 
  -1  11  10      821.39      849.91     34.77 o 
   0  11  10      231.46      249.92     32.65 o 
   1  11  10      292.75      322.30     34.53 o 
   2  11  10      608.33      593.27     44.07 o 
   3  11  10      442.31      475.78     25.90 o 
   4  11  10       12.04       -3.83     11.36 o 
   5  11  10       89.55      113.04     17.56 o 
   6  11  10        4.17        5.97      7.97 o 
   7  11  10       79.27       60.92     15.51 o 
   8  11  10        0.10        1.80     13.19 o 
  -3  12  10      152.30      161.88     21.06 o 
  -2  12  10      100.82      102.62     26.28 o 
  -1  12  10       45.55       51.31     19.08 o 
   0  12  10      267.59      234.19     33.54 o 
   1  12  10      545.43      591.83     46.24 o 
   2  12  10       94.16       99.37     26.89 o 
   3  12  10       86.32       69.26     23.62 o 
   4  12  10       85.33       96.30     24.78 o 
   5  12  10       70.89       85.32     16.60 o 
   6  12  10       10.08        6.34     12.27 o 
   7  12  10       53.26       54.43     15.17 o 
   8  12  10      113.94      144.71     32.39 o 
  -2  13  10      190.24      204.95     22.15 o 
  -1  13  10      465.13      484.95     46.06 o 
   0  13  10       48.87       47.25     24.32 o 
   1  13  10       64.23       67.41     24.93 o 
   2  13  10      278.29      278.94     36.61 o 
   3  13  10       52.31       90.68     26.58 o 
   4  13  10        3.53        6.34     18.77 o 
   5  13  10        4.75       -3.35     17.44 o 
   6  13  10        5.73       41.93     23.57 o 
   7  13  10       27.34       42.16     17.08 o 
   0  14  10      215.38      168.51     33.33 o 
   1  14  10       74.93       56.87     26.08 o 
   2  14  10        0.63      -10.51     19.11 o 
   3  14  10        1.96       11.09     21.53 o 
   4  14  10       52.45       89.12     28.56 o 
   5  14  10        0.21       16.60     21.87 o 
  -5 -12  11      508.19      503.79     45.50 o 
  -3 -12  11       52.28       69.64     23.68 o 
  -2 -12  11       93.43       65.44     23.67 o 
  -1 -12  11      667.59      626.13     42.78 o 
   0 -12  11      443.25      501.46     41.36 o 
   1 -12  11       26.32       41.20     21.53 o 
   2 -12  11       40.03       28.69     20.83 o 
  -6 -11  11      183.75      193.08     21.38 o 
  -5 -11  11       72.70       80.08     16.08 o 
  -4 -11  11      333.32      140.19     25.01 o 
  -3 -11  11     1399.45     1425.66     70.08 o 
  -2 -11  11      371.46      452.68     26.12 o 
  -1 -11  11        8.62        2.77     11.20 o 
   0 -11  11      400.25      380.69     35.51 o 
   1 -11  11      317.01      368.03     36.53 o 
   2 -11  11       46.70       70.91     21.96 o 
   3 -11  11       42.64       25.97     19.58 o 
  -7 -10  11        7.41       13.02     14.05 o 
  -6 -10  11       84.58       72.60     15.47 o 
  -5 -10  11     1042.60     1037.57     39.54 o 
  -4 -10  11     1465.34     1361.18    156.92 o 
  -3 -10  11      168.94      175.27     17.66 o 
  -2 -10  11     1391.52     1383.45     43.95 o 
  -1 -10  11     1505.87     1579.27     47.29 o 
   0 -10  11      127.29      156.71     17.44 o 
   1 -10  11        0.11       12.42     16.35 o 
   2 -10  11       16.51       21.59     18.56 o 
   3 -10  11        1.70       -2.08     15.95 o 
   4 -10  11        7.59       21.36     18.78 o 
   5 -10  11       18.64       23.82     21.18 o 
  -8  -9  11       29.75       66.52     17.18 o 
  -7  -9  11      612.14      602.31     32.32 o 
  -6  -9  11      630.49      626.68     50.05 o 
  -5  -9  11        0.85       -5.69     10.38 o 
  -4  -9  11      390.69      358.78     18.40 o 
  -3  -9  11     1509.16     1527.04     36.33 o 
  -2  -9  11     1520.08     1513.39     35.63 o 
  -1  -9  11       96.49       75.49     13.54 o 
   0  -9  11      867.80      867.07     33.19 o 
   1  -9  11      250.01      299.30     30.84 o 
   2  -9  11       22.77       20.90     16.64 o 
   3  -9  11       35.63       16.01     17.34 o 
   4  -9  11       74.82       78.60     22.91 o 
   5  -9  11       57.18       45.18     20.68 o 
   6  -9  11      106.84      112.82     27.12 o 
  -8  -8  11      282.18      275.31     37.26 o 
  -7  -8  11      175.22      165.64     20.28 o 
  -6  -8  11      382.82      443.16     27.65 o 
  -5  -8  11     2252.27     2175.64     59.69 o 
  -4  -8  11     1854.11     1825.13     40.23 o 
  -3  -8  11      117.77       98.27     10.76 o 
  -2  -8  11      806.10      822.38     24.42 o 
  -1  -8  11     1570.60     1512.68     48.03 o 
   0  -8  11      765.29      677.08     57.14 o 
   1  -8  11        0.12       -3.12      8.39 o 
   2  -8  11       36.79       40.14     17.19 o 
   3  -8  11        2.40       -6.96     13.19 o 
   4  -8  11       15.56       36.09     18.02 o 
   5  -8  11        0.53       26.50     18.16 o 
   6  -8  11      241.83      238.23     32.65 o 
   7  -8  11      324.41      356.39     39.16 o 
  -9  -7  11       60.97       81.61     18.38 o 
  -8  -7  11        6.03       17.51     13.56 o 
  -7  -7  11      899.63      884.10     37.88 o 
  -6  -7  11     2679.90     2577.51     66.63 o 
  -5  -7  11      593.80      584.66     22.15 o 
  -4  -7  11     1782.32     1761.92     38.46 o 
  -3  -7  11     2466.21     2378.19     61.28 o 
  -2  -7  11     1454.08     1425.41     32.19 o 
  -1  -7  11        4.03        3.61      6.12 o 
   0  -7  11      683.29      681.78     20.69 o 
   1  -7  11      773.02      771.22     22.13 o 
   2  -7  11      442.57      426.02     32.56 o 
   3  -7  11      133.05      147.58     22.88 o 
   4  -7  11      103.64      131.62     22.72 o 
   5  -7  11      721.58      748.03     47.71 o 
   6  -7  11      167.63      197.05     29.47 o 
   7  -7  11      310.76      311.08     36.49 o 
  -9  -6  11       93.68       98.92     19.15 o 
  -8  -6  11      406.58      387.85     41.04 o 
  -7  -6  11      132.30      129.43     17.19 o 
  -6  -6  11       60.75       61.22     10.28 o 
  -5  -6  11     2769.21     2664.81     51.09 o 
  -4  -6  11     4453.09     4274.54     70.89 o 
  -3  -6  11       77.91       66.36      8.38 o 
  -2  -6  11     1048.84      990.37     25.00 o 
  -1  -6  11     1598.92     1594.94     33.15 o 
   0  -6  11     2284.66     2370.25     43.11 o 
   1  -6  11     1374.57     1294.57     28.72 o 
   2  -6  11      260.81      282.40     13.97 o 
   3  -6  11      125.97      112.57     19.65 o 
   4  -6  11      220.48      164.33     23.67 o 
   5  -6  11      445.05      498.18     38.67 o 
   6  -6  11      680.57      646.47     44.58 o 
   7  -6  11      488.66      451.97     40.25 o 
   8  -6  11        7.30        0.46     18.06 o 
  -9  -5  11       50.82       60.72     16.85 o 
  -8  -5  11       61.80      126.84     17.83 o 
  -7  -5  11     1266.87     1291.38     48.62 o 
  -6  -5  11     1487.69     1490.50     35.73 o 
  -5  -5  11       26.07       21.44      7.76 o 
  -4  -5  11      999.37      922.95     25.20 o 
  -3  -5  11     4115.30     4072.18     66.34 o 
  -2  -5  11      963.76     1028.63     24.78 o 
  -1  -5  11       94.88      119.18     10.47 o 
   0  -5  11     1465.04     1381.25     29.03 o 
   1  -5  11     2510.35     2479.66     43.42 o 
   2  -5  11       88.38      100.59      8.64 o 
   3  -5  11        9.58       11.87      9.83 o 
   4  -5  11      463.30      459.05     47.59 o 
   5  -5  11     1027.55      988.92     51.43 o 
   6  -5  11      166.31      137.70     23.59 o 
   7  -5  11      558.68      524.40     40.87 o 
   8  -5  11     1171.79     1218.32     63.65 o 
 -10  -4  11        0.03       25.74     15.52 o 
  -9  -4  11      205.94      226.20     23.69 o 
  -8  -4  11      327.81      329.69     19.17 o 
  -7  -4  11       20.12       23.65      9.14 o 
  -6  -4  11     1526.44     1478.81     35.24 o 
  -5  -4  11     2589.97     2464.89     47.48 o 
  -4  -4  11      776.79      799.63     22.69 o 
  -3  -4  11      103.66      104.07      9.82 o 
  -2  -4  11     2490.59     2457.91     43.73 o 
  -1  -4  11     6100.71     6111.00     89.72 o 
   0  -4  11     2899.90     2788.40     46.69 o 
   1  -4  11       74.09      105.60     15.43 o 
   2  -4  11       43.31       49.87      6.19 o 
   3  -4  11       13.47        4.92      7.04 o 
   4  -4  11      130.77      139.66     13.50 o 
   5  -4  11        1.31        4.02      8.42 o 
   6  -4  11      230.78      195.94     26.01 o 
   7  -4  11      692.95      700.50     45.35 o 
   8  -4  11      127.90      125.59     24.45 o 
   9  -4  11      324.62      336.19     37.59 o 
 -10  -3  11       29.70       30.35     15.81 o 
  -9  -3  11        2.25       22.32     25.92 o 
  -8  -3  11      211.42      248.40     17.07 o 
  -7  -3  11     1315.05     1338.41     34.92 o 
  -6  -3  11      685.18      662.72     22.60 o 
  -5  -3  11       37.11       41.51      8.28 o 
  -4  -3  11     1252.26     1242.50     29.01 o 
  -3  -3  11     5255.31     5340.49     81.53 o 
  -2  -3  11     2019.50     2040.69     37.68 o 
  -1  -3  11     1075.99     1124.68     24.55 o 
   0  -3  11     2511.76     2415.91     43.77 o 
   1  -3  11      194.85      193.03      9.07 o 
   2  -3  11        0.55        0.07      6.07 o 
   3  -3  11       63.91       61.35      9.50 o 
   4  -3  11      258.17      296.04     17.51 o 
   5  -3  11      701.29      753.35     27.38 o 
   6  -3  11      221.24      226.69     16.72 o 
   7  -3  11      195.28      184.24     16.53 o 
   8  -3  11     1696.55     1711.98     72.20 o 
   9  -3  11      674.02      695.26     48.31 o 
 -10  -2  11        2.13       35.98     15.65 o 
  -9  -2  11      254.70      272.26     18.80 o 
  -8  -2  11      332.12      332.49     41.26 o 
  -7  -2  11      147.30      174.33     20.09 o 
  -6  -2  11      988.17     1031.17     28.45 o 
  -5  -2  11     3750.77     3603.51     62.13 o 
  -4  -2  11     2904.81     2730.34     59.69 o 
  -3  -2  11       72.54      111.92     14.20 o 
  -2  -2  11     6134.97     6126.18     89.72 o 
  -1  -2  11     9522.61     9778.59    134.77 o 
   0  -2  11      460.94      459.31     14.25 o 
   1  -2  11     1573.22     1569.37     27.68 o 
   2  -2  11      155.43      179.00     12.69 o 
   3  -2  11     1377.48     1288.99     34.22 o 
   4  -2  11      726.91      772.10     34.55 o 
   5  -2  11      943.23      954.75     30.83 o 
   6  -2  11     2947.96     3138.43     68.63 o 
   7  -2  11      264.65      300.08     20.48 o 
   8  -2  11        0.06        0.72      6.10 o 
   9  -2  11      474.31      472.08     39.45 o 
  10  -2  11      674.10      723.01     49.64 o 
 -10  -1  11       18.92       23.68     12.03 o 
  -9  -1  11        2.12       21.45     12.27 o 
  -8  -1  11       97.16       88.76     13.05 o 
  -7  -1  11     1182.75     1149.23     31.76 o 
  -6  -1  11     2455.60     2406.14     61.93 o 
  -5  -1  11        2.81       11.60      6.81 o 
  -4  -1  11     2402.23     2333.17     43.76 o 
  -3  -1  11     5494.90     5431.77     82.24 o 
  -2  -1  11     2998.91     2704.45     45.88 o 
  -1  -1  11       56.81       61.63      6.03 o 
   0  -1  11     1050.68     1091.68     21.76 o 
   1  -1  11       78.76       60.88     10.77 o 
   2  -1  11      382.56      366.13     16.25 o 
   3  -1  11     1518.93     1635.93     39.31 o 
   4  -1  11     2402.96     2334.39     51.64 o 
   5  -1  11     2773.05     2818.66     60.77 o 
   6  -1  11       70.93       80.13     30.84 o 
   7  -1  11     4217.09     4355.08     92.81 o 
   8  -1  11     3688.28     3863.09    112.28 o 
   9  -1  11      197.90      240.79     20.29 o 
 -10   0  11       11.40       21.04     12.87 o 
  -9   0  11      246.39      216.87     16.70 o 
  -8   0  11      478.46      479.09     31.83 o 
  -7   0  11        8.16        2.98      7.73 o 
  -6   0  11     2819.77     2660.89     51.63 o 
  -5   0  11     7520.67     7220.23    108.63 o 
  -4   0  11     1879.96     1736.07     35.74 o 
  -3   0  11     1213.47     1281.58     28.21 o 
  -2   0  11     7713.99     7936.57    112.57 o 
  -1   0  11     4248.41     4270.82     64.65 o 
   0   0  11       21.87       30.30      4.26 o 
   1   0  11       61.82       87.23     18.50 o 
   2   0  11       78.38       38.03      6.98 o 
   3   0  11      766.48      775.68     24.48 o 
   4   0  11       25.19       29.80      4.33 o 
   5   0  11     2773.52     2969.66     62.59 o 
   6   0  11     5447.56     5706.49    107.24 o 
   7   0  11     2481.06     2498.53     58.86 o 
   8   0  11      389.22      431.84     23.66 o 
   9   0  11     3064.40     3108.82     73.73 o 
  10   0  11      368.92      381.57     36.60 o 
  -9   1  11        0.08       -8.16      7.12 o 
  -8   1  11      281.07      226.67     34.36 o 
  -7   1  11     2001.44     1949.40     43.66 o 
  -6   1  11     1749.51     1742.11     39.28 o 
  -5   1  11       57.78       70.20      9.60 o 
  -4   1  11     4705.97     4556.16     73.11 o 
  -3   1  11     8770.13     8554.34    122.11 o 
  -2   1  11     2582.30     2719.29     46.37 o 
  -1   1  11     1462.53     1540.20     60.07 o 
   0   1  11     2083.19     2128.68     36.51 o 
   1   1  11     1210.11     1232.52     22.90 o 
   2   1  11      111.35       52.92     17.84 o 
   3   1  11     1532.26     1447.61     25.75 o 
   4   1  11     4186.52     4439.13     66.02 o 
   5   1  11     1215.90     1141.23     24.50 o 
   6   1  11       15.92       24.55      8.66 o 
   7   1  11     2860.20     2906.91     64.94 o 
   8   1  11     2916.87     3001.83     68.74 o 
   9   1  11     1504.60     1646.36     73.73 o 
  10   1  11      194.38      225.75     32.48 o 
  -9   2  11      236.32      212.55     16.90 o 
  -8   2  11      466.21      471.47     21.96 o 
  -7   2  11       41.94       32.29      9.24 o 
  -6   2  11     2630.13     2534.74     50.51 o 
  -5   2  11     7137.79     6868.37    128.96 o 
  -4   2  11     1780.57     1688.15     35.67 o 
  -3   2  11     2401.81     2360.41     43.39 o 
  -2   2  11     5438.82     5295.76     79.83 o 
  -1   2  11     2628.30     2664.86     44.63 o 
   0   2  11      912.91      980.29     21.25 o 
   1   2  11      167.56      186.86      8.95 o 
   2   2  11      277.21      316.36     11.67 o 
   3   2  11      485.40      559.92     14.49 o 
   4   2  11        0.02       12.59      4.52 o 
   5   2  11     2867.72     2953.61     69.40 o 
   6   2  11     5232.67     5229.60     79.67 o 
   7   2  11      482.49      484.33     22.26 o 
   8   2  11      279.99      251.81     29.44 o 
   9   2  11      742.82      778.82     49.21 o 
  10   2  11     1123.95     1220.02     65.04 o 
  -9   3  11        0.59       13.86     12.89 o 
  -8   3  11      428.88      478.23     22.73 o 
  -7   3  11     1020.46     1012.17     30.34 o 
  -6   3  11      558.78      569.10     22.77 o 
  -5   3  11        5.91       18.01      7.52 o 
  -4   3  11     4542.91     4473.97     72.89 o 
  -3   3  11     3328.98     3472.58     58.32 o 
  -2   3  11        1.94       -1.66      3.62 o 
  -1   3  11      386.89      350.68     13.57 o 
   0   3  11       22.14       19.19      5.57 o 
   1   3  11      350.23      343.02     12.01 o 
   2   3  11       13.12       15.02      5.46 o 
   3   3  11      432.40      513.74     14.40 o 
   4   3  11     5981.27     5919.60     85.63 o 
   5   3  11     3570.64     3518.37     56.26 o 
   6   3  11      301.82      312.76     13.51 o 
   7   3  11     1373.42     1262.82     57.47 o 
   8   3  11     2427.24     2566.62     93.56 o 
   9   3  11      817.74      883.24     52.52 o 
  10   3  11       20.26       15.70     18.98 o 
  11   3  11      184.61      246.42     36.39 o 
  -9   4  11      205.32      187.94     22.14 o 
  -8   4  11      211.26      192.62     21.12 o 
  -7   4  11      116.59       98.24     12.54 o 
  -6   4  11     1656.73     1638.69     38.72 o 
  -5   4  11     1852.36     1781.50     39.24 o 
  -4   4  11     2017.61     1952.11     43.57 o 
  -3   4  11      109.77       93.31      9.34 o 
  -2   4  11     1631.07     1579.09     32.83 o 
  -1   4  11     1179.50     1155.40     25.91 o 
   0   4  11       36.13       54.60      8.60 o 
   1   4  11     1059.63     1157.11     24.47 o 
   2   4  11      870.01      942.93     21.22 o 
   3   4  11     2287.57     2251.56     38.65 o 
   4   4  11        1.36        9.80      5.11 o 
   5   4  11     2060.23     2053.72     37.30 o 
   6   4  11     2612.14     2564.68     58.66 o 
   7   4  11     1522.66     1618.80     51.85 o 
   8   4  11       85.72       76.75     20.68 o 
   9   4  11      727.20      772.62     50.37 o 
  10   4  11      805.27      962.06     58.69 o 
  11   4  11       48.58       47.84     23.22 o 
  -8   5  11      280.14      235.48     29.38 o 
  -7   5  11      545.11      541.35     30.05 o 
  -6   5  11      245.72      242.51     33.81 o 
  -5   5  11      139.32      128.73     17.71 o 
  -4   5  11       96.10       86.09     11.27 o 
  -3   5  11      977.71      987.46     26.03 o 
  -2   5  11      413.47      460.68     22.10 o 
  -1   5  11      119.65      117.09      9.52 o 
   0   5  11      174.58      192.13     15.54 o 
   1   5  11     1033.25     1067.57     28.74 o 
   2   5  11       26.42       21.96      7.68 o 
   3   5  11     3063.78     2952.93     48.42 o 
   4   5  11     5136.75     5136.91     76.67 o 
   5   5  11     1385.18     1444.95     39.27 o 
   6   5  11       14.18       18.15      8.23 o 
   7   5  11     1689.45     1799.60     48.80 o 
   8   5  11     3214.42     3299.98     79.54 o 
   9   5  11      510.66      506.29     42.22 o 
  10   5  11       78.11       93.67     24.42 o 
  -8   6  11       54.96       53.42     16.23 o 
  -7   6  11       30.37       12.41     24.63 o 
  -6   6  11     1295.22     1212.14     44.02 o 
  -5   6  11     1495.89     1488.47     47.11 o 
  -4   6  11      235.90      264.13     21.02 o 
  -3   6  11       61.34       63.33     10.56 o 
  -2   6  11      987.24     1039.88     26.50 o 
  -1   6  11     1163.93     1161.33     27.43 o 
   0   6  11       73.56       79.94      8.49 o 
   1   6  11       34.15       32.24      8.59 o 
   2   6  11      972.62      942.79     29.59 o 
   3   6  11      582.48      601.54     17.30 o 
   4   6  11        0.10        3.08     14.70 o 
   5   6  11      745.96      762.62     27.92 o 
   6   6  11     4530.62     4590.69     94.44 o 
   7   6  11     1119.06     1147.95     38.41 o 
   8   6  11      301.75      308.77     35.59 o 
   9   6  11      981.24     1041.57     60.73 o 
  10   6  11      424.19      452.56     44.24 o 
  -7   7  11      433.16      392.22     28.56 o 
  -6   7  11      304.39      341.82     25.72 o 
  -5   7  11      147.64      100.01     16.63 o 
  -4   7  11     1484.91     1378.84     44.70 o 
  -3   7  11       15.32       34.53     11.73 o 
  -2   7  11      210.78      223.44     18.40 o 
  -1   7  11       50.71       49.73     10.23 o 
   0   7  11      178.25      199.45     12.03 o 
   1   7  11       10.92       16.10      6.47 o 
   2   7  11       85.66       79.48      8.17 o 
   3   7  11      996.96      998.37     23.82 o 
   4   7  11     3279.24     3332.32     72.40 o 
   5   7  11      569.72      626.46     26.78 o 
   6   7  11     1013.46     1047.97     36.35 o 
   7   7  11     2175.36     2281.08     60.05 o 
   8   7  11     1331.74     1408.37     46.20 o 
   9   7  11       22.13        5.20     17.59 o 
  10   7  11      147.29      139.27     28.70 o 
  -7   8  11       83.40       64.31     17.88 o 
  -6   8  11      635.44      648.23     34.46 o 
  -5   8  11      883.54     1018.26     40.81 o 
  -4   8  11       26.11       64.63     14.99 o 
  -3   8  11     1060.55     1042.17     38.51 o 
  -2   8  11     1223.73     1319.47     41.68 o 
  -1   8  11       59.14       60.21      8.72 o 
   0   8  11        5.48        2.55      6.52 o 
   1   8  11       28.68       18.70      7.07 o 
   2   8  11      926.12      944.83     24.01 o 
   3   8  11      200.10      206.63     16.89 o 
   4   8  11      211.23      224.08     17.31 o 
   5   8  11     1060.64     1131.60     37.69 o 
   6   8  11     2302.73     2306.11     93.43 o 
   7   8  11      230.03      197.46     19.22 o 
   8   8  11      345.79      375.70     25.49 o 
   9   8  11      431.73      462.05     28.57 o 
  10   8  11      133.96      175.73     30.94 o 
  -6   9  11       40.53       38.28     15.93 o 
  -5   9  11      166.92      142.82     19.83 o 
  -4   9  11      579.29      622.55     63.14 o 
  -3   9  11      166.61      209.40     19.69 o 
  -2   9  11        8.28        6.93     11.36 o 
  -1   9  11      809.50      857.72     32.39 o 
   0   9  11        1.75        0.41     15.85 o 
   1   9  11       44.78       31.28     10.18 o 
   2   9  11       59.80       63.96     12.55 o 
   3   9  11      884.38      881.99     32.11 o 
   4   9  11     1095.04     1068.16     36.79 o 
   5   9  11      122.81      124.01     16.39 o 
   6   9  11      380.06      394.48     25.18 o 
   7   9  11      969.92      945.15     38.48 o 
   8   9  11      685.10      678.90     33.82 o 
   9   9  11       27.38       49.09     18.22 o 
  -5  10  11       71.14       97.81     18.11 o 
  -4  10  11        4.35       16.90     13.22 o 
  -3  10  11       77.12       96.85     17.38 o 
  -2  10  11      217.16      162.16     43.23 o 
  -1  10  11       98.85      113.10     21.15 o 
   0  10  11        3.71        0.86     14.93 o 
   1  10  11       99.06       98.52     16.05 o 
   2  10  11      466.04      422.60     23.68 o 
   3  10  11      350.01      334.66     22.43 o 
   4  10  11      118.26      110.37     15.87 o 
   5  10  11     1636.53     1689.05     73.98 o 
   6  10  11      929.11      923.67     38.31 o 
   7  10  11       38.78       42.47     14.35 o 
   8  10  11       98.92       99.34     17.68 o 
   9  10  11      488.81      430.48     29.22 o 
  -4  11  11      172.23      176.59     21.70 o 
  -3  11  11      102.27       98.41     19.49 o 
  -2  11  11        4.40       -0.79     17.14 o 
  -1  11  11        4.60        1.12     11.74 o 
   0  11  11        3.35        6.21     10.68 o 
   1  11  11       21.02        0.85     17.93 o 
   2  11  11       49.52       61.15     22.02 o 
   3  11  11      442.22      439.88     25.55 o 
   4  11  11      993.56      977.81     38.00 o 
   5  11  11      134.46      155.05     23.43 o 
   6  11  11      105.73       78.15     17.44 o 
   7  11  11      851.03      881.88     51.43 o 
   8  11  11      377.44      391.85     28.44 o 
  -3  12  11        0.81      -17.73     11.82 o 
  -2  12  11        9.04       15.21     13.99 o 
  -1  12  11       27.76       41.66     14.98 o 
   0  12  11       95.60       82.98     25.26 o 
   1  12  11      257.92      296.23     37.11 o 
   2  12  11      223.44      228.98     32.55 o 
   3  12  11       17.19       -2.15     18.74 o 
   4  12  11      107.68       97.53     26.02 o 
   5  12  11      531.61      597.50     31.53 o 
   6  12  11      535.60      553.69     31.43 o 
   7  12  11       13.23       -1.71     12.62 o 
  -2  13  11        7.55        3.26     13.66 o 
  -1  13  11        8.06       33.15     21.86 o 
   0  13  11        0.30       14.41     21.00 o 
   1  13  11        1.00        2.50     19.52 o 
   2  13  11       53.91       25.56     21.68 o 
   3  13  11      260.34      305.61     37.92 o 
   4  13  11      293.16      335.02     39.98 o 
   5  13  11      109.13       56.37     24.79 o 
   6  13  11       99.79      136.80     29.21 o 
   1  14  11       59.54       67.75     26.40 o 
   2  14  11       56.96       45.57     23.96 o 
   3  14  11       23.80       34.11     23.46 o 
   4  14  11       23.57       10.62     21.93 o 
  -4 -12  12      140.79      128.04     28.11 o 
  -3 -12  12       99.08      142.75     29.82 o 
  -1 -12  12        1.42       -5.16     14.83 o 
   0 -12  12       45.23       17.94     18.67 o 
   1 -12  12      265.63      209.87     31.52 o 
  -6 -11  12      294.13      297.69     25.00 o 
  -4 -11  12       76.89      102.76     25.79 o 
  -3 -11  12        0.57      -11.62     16.01 o 
  -2 -11  12        8.51        7.85     11.14 o 
  -1 -11  12       56.70       76.79     20.54 o 
   0 -11  12       24.61       27.83     18.40 o 
   1 -11  12      124.65      142.13     26.53 o 
   2 -11  12      172.48      151.35     27.35 o 
   3 -11  12      215.31      192.35     30.90 o 
  -7 -10  12      226.40      282.98     25.07 o 
  -6 -10  12      149.79      144.58     19.27 o 
  -5 -10  12       14.69       14.03     16.69 o 
  -4 -10  12       65.46       94.26     18.34 o 
  -3 -10  12       27.97       31.30     21.01 o 
  -2 -10  12       18.68       15.62     14.37 o 
  -1 -10  12       47.36       45.06     17.37 o 
   0 -10  12      587.02      585.62     41.33 o 
   1 -10  12      580.50      508.40     39.21 o 
   2 -10  12        7.01       10.29     17.23 o 
   3 -10  12      274.85      235.03     31.57 o 
   4 -10  12      479.40      437.04     40.42 o 
  -8  -9  12      265.09      272.79     25.94 o 
  -7  -9  12      254.33      223.12     22.52 o 
  -6  -9  12      265.71      270.57     23.32 o 
  -5  -9  12      149.64      157.10     24.92 o 
  -4  -9  12       24.44       16.87      9.09 o 
  -3  -9  12        0.72      -10.42      6.95 o 
  -2  -9  12      230.43      279.02     16.26 o 
  -1  -9  12     1240.97     1202.41     39.71 o 
   0  -9  12       88.48       77.89     20.45 o 
   1  -9  12      470.21      463.12     36.98 o 
   2  -9  12     1366.80     1403.76     64.92 o 
   3  -9  12      459.92      482.25     40.14 o 
   4  -9  12        0.09      -17.87     14.97 o 
   5  -9  12      181.50      211.81     31.21 o 
  -8  -8  12      739.36      758.05     38.08 o 
  -7  -8  12     1201.38     1197.29     45.51 o 
  -6  -8  12        2.11       13.67     12.59 o 
  -5  -8  12      157.05      154.83     16.58 o 
  -4  -8  12       18.41        1.59      8.31 o 
  -3  -8  12      175.78      182.10     13.61 o 
  -2  -8  12        7.81       17.29      9.01 o 
  -1  -8  12      787.40      761.86     23.99 o 
   0  -8  12     1882.12     1793.97     48.07 o 
   1  -8  12      826.34      835.56     45.59 o 
   2  -8  12        1.27        9.18     14.12 o 
   3  -8  12      473.73      458.47     36.63 o 
   4  -8  12     2402.02     2498.49     94.48 o 
   5  -8  12      548.57      595.28     46.19 o 
   6  -8  12        3.00       -3.52     17.41 o 
  -9  -7  12      784.51      855.52     41.58 o 
  -8  -7  12      504.97      446.15     29.29 o 
  -7  -7  12        4.80       10.09     12.73 o 
  -6  -7  12     1172.50     1119.73     53.23 o 
  -5  -7  12      713.41      745.46     30.84 o 
  -4  -7  12       69.02       71.03     10.65 o 
  -3  -7  12      297.29      293.99     15.98 o 
  -2  -7  12      445.45      409.18     17.33 o 
  -1  -7  12      770.64      711.85     22.05 o 
   0  -7  12      136.21      130.06     13.54 o 
   1  -7  12     1097.50     1029.94     39.93 o 
   2  -7  12     2346.28     2109.53     77.84 o 
   3  -7  12     1037.98     1030.65     52.57 o 
   4  -7  12       28.15        5.78     14.72 o 
   5  -7  12      947.37      961.05     54.86 o 
   6  -7  12      872.40      897.26     54.87 o 
   7  -7  12       71.47       72.88     22.65 o 
  -9  -6  12       55.38       50.98     17.25 o 
  -8  -6  12      447.69      450.40     29.20 o 
  -7  -6  12      771.05      761.65     36.41 o 
  -6  -6  12      499.89      569.21     22.58 o 
  -5  -6  12        0.63       14.62      7.76 o 
  -4  -6  12      522.19      593.09     21.64 o 
  -3  -6  12        3.98       24.16      7.52 o 
  -2  -6  12       41.14       25.47      7.14 o 
  -1  -6  12      804.42      800.57     22.24 o 
   0  -6  12     1032.34     1111.14     26.67 o 
   1  -6  12      986.65      999.25     32.05 o 
   2  -6  12       93.03      101.47     18.68 o 
   3  -6  12     3174.96     3209.52    103.05 o 
   4  -6  12     2711.41     2749.67     94.90 o 
   5  -6  12      571.28      616.52     43.65 o 
   6  -6  12       20.43       27.70     18.28 o 
   7  -6  12      280.92      343.22     37.04 o 
   8  -6  12      143.24      145.54     28.92 o 
  -9  -5  12     1541.08     1469.76     58.05 o 
  -8  -5  12      407.79      377.12     27.05 o 
  -7  -5  12       79.79       73.02     11.32 o 
  -6  -5  12      532.86      524.89     32.04 o 
  -5  -5  12      368.62      390.33     22.10 o 
  -4  -5  12      541.04      566.22     20.43 o 
  -3  -5  12      172.80      197.41     17.39 o 
  -2  -5  12      101.07      126.82      9.82 o 
  -1  -5  12      533.03      569.81     17.81 o 
   0  -5  12     1057.51     1026.20     24.39 o 
   1  -5  12      610.82      592.57     17.88 o 
   2  -5  12     5697.99     5892.32    109.69 o 
   3  -5  12     1507.76     1577.77     53.49 o 
   4  -5  12       17.30        7.51      8.62 o 
   5  -5  12     1437.58     1440.41     63.54 o 
   6  -5  12      969.54      943.81     52.40 o 
   7  -5  12       22.11       35.51     18.57 o 
   8  -5  12       63.58       85.30     24.44 o 
  -9  -4  12       18.60       57.69     42.63 o 
  -8  -4  12      790.21      817.59     28.59 o 
  -7  -4  12      537.05      546.07     22.59 o 
  -6  -4  12       27.67       36.78      9.43 o 
  -5  -4  12      259.59      280.11     21.08 o 
  -4  -4  12       88.61       92.22      9.62 o 
  -3  -4  12       38.40       64.09      9.08 o 
  -2  -4  12      371.13      340.50     14.10 o 
  -1  -4  12      506.62      617.64     18.22 o 
   0  -4  12     4883.30     4911.44     87.60 o 
   1  -4  12     4254.89     4248.08     65.71 o 
   2  -4  12       36.98       57.34     13.61 o 
   3  -4  12     4153.68     4338.21     89.99 o 
   4  -4  12     5412.16     5439.16    103.12 o 
   5  -4  12      604.72      556.43     24.65 o 
   6  -4  12        0.61       19.77     16.01 o 
   7  -4  12      406.55      406.61     35.53 o 
   8  -4  12       59.09       61.77     20.75 o 
   9  -4  12        3.39       32.35     21.68 o 
  -9  -3  12     1008.97      953.14     41.84 o 
  -8  -3  12      332.21      316.96     19.38 o 
  -7  -3  12      483.21      498.41     21.88 o 
  -6  -3  12      924.52      908.86     27.36 o 
  -5  -3  12       98.57       96.17      9.94 o 
  -4  -3  12      313.66      320.49     15.11 o 
  -3  -3  12        9.77       17.73      6.11 o 
  -2  -3  12     1435.94     1449.18     30.33 o 
  -1  -3  12     4214.51     3951.78     68.48 o 
   0  -3  12      894.35      869.89     28.69 o 
   1  -3  12     5545.88     5494.39     80.41 o 
   2  -3  12     8230.43     8276.32    144.35 o 
   3  -3  12     2690.75     2621.32     57.28 o 
   4  -3  12        2.45       10.54      7.71 o 
   5  -3  12     1941.83     1809.23     46.55 o 
   6  -3  12      304.57      285.62     18.97 o 
   7  -3  12       73.79       68.38     12.70 o 
   8  -3  12        4.10        6.47     18.03 o 
   9  -3  12       20.18       46.08     20.55 o 
  -9  -2  12       85.82      103.51     14.21 o 
  -8  -2  12      375.97      349.06     24.22 o 
  -7  -2  12      426.87      446.71     20.64 o 
  -6  -2  12        0.80        7.41      7.61 o 
  -5  -2  12      299.32      313.87     15.93 o 
  -4  -2  12      156.71      181.33     11.61 o 
  -3  -2  12      966.51      988.17     24.55 o 
  -2  -2  12      403.68      353.82     17.54 o 
  -1  -2  12     9591.98     9734.97    135.17 o 
   0  -2  12    16507.48    16013.77    213.21 o 
   1  -2  12     3411.71     3527.79     54.05 o 
   2  -2  12      315.52      303.30     15.98 o 
   3  -2  12     7192.42     7049.85    125.25 o 
   4  -2  12     6256.26     6048.53    111.12 o 
   5  -2  12     1535.56     1538.88     41.61 o 
   6  -2  12      803.80      751.65     29.02 o 
   7  -2  12      519.95      461.56     24.42 o 
   8  -2  12        8.46       -3.41      9.01 o 
   9  -2  12        0.58      -10.03     15.98 o 
  -9  -1  12      533.09      544.81     24.93 o 
  -8  -1  12        6.26       18.07     21.81 o 
  -7  -1  12      511.69      483.21     21.16 o 
  -6  -1  12      367.22      368.20     18.24 o 
  -5  -1  12        4.30       11.07      7.41 o 
  -4  -1  12       66.41       66.39     15.84 o 
  -3  -1  12     1315.26     1359.54     29.88 o 
  -2  -1  12     4780.02     4321.89     83.73 o 
  -1  -1  12     2748.30     2593.24     43.88 o 
   0  -1  12      240.43      253.35     18.74 o 
   1  -1  12     9747.14     9602.11    162.68 o 
   2  -1  12     5919.83     5597.47    140.30 o 
   3  -1  12     2150.98     2144.95     48.72 o 
   4  -1  12       32.31       17.47      8.34 o 
   5  -1  12     3065.00     2975.55     64.17 o 
   6  -1  12     2092.43     1984.89     71.30 o 
   7  -1  12       21.54       37.81     11.77 o 
   8  -1  12       61.90       46.44     13.64 o 
   9  -1  12       64.84       46.42     18.87 o 
  -9   0  12       97.81       97.23     14.75 o 
  -8   0  12      668.94      663.64     25.47 o 
  -7   0  12      459.51      515.44     21.84 o 
  -6   0  12       90.21      112.84     13.30 o 
  -5   0  12       31.44       47.45      8.78 o 
  -4   0  12      475.42      486.14     17.86 o 
  -3   0  12      436.47      438.85     16.22 o 
  -2   0  12      387.52      328.32     13.47 o 
  -1   0  12     9047.86     9014.86    125.61 o 
   0   0  12    11831.98    12185.13    164.42 o 
   1   0  12     1652.65     1837.14     42.28 o 
   2   0  12     2324.33     2126.99     47.15 o 
   3   0  12     7674.21     7461.45    130.49 o 
   4   0  12     2507.21     2349.41     75.42 o 
   5   0  12      290.98      297.62     17.64 o 
   6   0  12      597.04      615.82     25.26 o 
   7   0  12      642.27      711.74     29.32 o 
   8   0  12       20.82       71.47     14.06 o 
   9   0  12       15.66       18.27     19.25 o 
  10   0  12      101.29      118.09     25.69 o 
  -9   1  12      327.48      342.43     37.59 o 
  -8   1  12        3.86       22.54      9.60 o 
  -7   1  12      266.95      305.96     21.01 o 
  -6   1  12      155.80      178.23     13.74 o 
  -5   1  12        0.99        5.75      7.22 o 
  -4   1  12       33.39       30.84      7.37 o 
  -3   1  12     1436.69     1441.34     31.27 o 
  -2   1  12     3482.81     3687.21     59.71 o 
  -1   1  12      428.24      521.28     17.89 o 
   0   1  12     1472.74     1579.83     29.57 o 
   1   1  12     2143.55     2117.17     35.17 o 
   2   1  12     5331.49     5493.94     99.24 o 
   3   1  12      530.69      561.02     21.77 o 
   4   1  12     2449.50     2460.06     53.75 o 
   5   1  12     2090.47     2037.41     48.06 o 
   6   1  12      655.67      699.69     26.25 o 
   7   1  12       14.15       22.02      9.91 o 
   8   1  12       63.37       79.53     20.86 o 
   9   1  12       23.83       72.24     22.27 o 
  10   1  12      182.68      307.00     36.36 o 
  -9   2  12      230.07      275.83     19.49 o 
  -8   2  12      336.91      368.53     26.44 o 
  -7   2  12       25.97       21.48      9.45 o 
  -6   2  12        8.23       28.28     13.61 o 
  -5   2  12       32.95       42.29      8.81 o 
  -4   2  12      151.38      159.37     11.79 o 
  -3   2  12      115.77      130.09     10.09 o 
  -2   2  12      699.13      673.39     19.58 o 
  -1   2  12     1835.80     1983.01     36.57 o 
   0   2  12     6908.99     7223.48    102.38 o 
   1   2  12     6840.08     7253.12    101.82 o 
   2   2  12      581.07      584.38     14.49 o 
   3   2  12     8486.73     8719.61    120.22 o 
   4   2  12     6156.35     6216.11     89.36 o 
   5   2  12      296.22      302.17     17.39 o 
   6   2  12      113.77      123.23     12.21 o 
   7   2  12        0.40       -5.23      7.64 o 
   8   2  12        0.42       45.74     18.11 o 
   9   2  12        9.80       55.39     21.22 o 
  10   2  12      115.67      176.86     30.64 o 
  -9   3  12      260.64      266.66     24.11 o 
  -8   3  12        0.55        3.18      9.30 o 
  -7   3  12       43.79       68.32     11.59 o 
  -6   3  12       41.32       48.37      9.80 o 
  -5   3  12        3.12       19.00      9.52 o 
  -4   3  12        1.04       14.28      7.41 o 
  -3   3  12      896.79      897.85     29.78 o 
  -2   3  12     1787.43     1808.73     49.88 o 
  -1   3  12     2064.13     2006.67     37.46 o 
   0   3  12      224.96      214.43     11.90 o 
   1   3  12     3565.30     3592.14     69.12 o 
   2   3  12    11858.44    11893.43    160.60 o 
   3   3  12     1983.66     1981.52     34.93 o 
   4   3  12     2345.30     2346.20     40.42 o 
   5   3  12     3822.71     4016.80     63.19 o 
   6   3  12      406.08      460.69     20.69 o 
   7   3  12        7.44        7.85     13.02 o 
   8   3  12        3.37        6.85     15.07 o 
   9   3  12      227.05      267.60     32.57 o 
  10   3  12      343.20      383.69     40.45 o 
  -8   4  12      168.21      165.82     20.24 o 
  -7   4  12       23.58       32.97      9.96 o 
  -6   4  12        2.76        6.70      8.04 o 
  -5   4  12       29.23       35.54      8.98 o 
  -4   4  12        7.54        7.34      7.30 o 
  -3   4  12      438.96      421.60     17.39 o 
  -2   4  12        1.33        0.85      6.33 o 
  -1   4  12     3567.96     3414.88     68.78 o 
   0   4  12    12798.59    12089.29    356.93 o 
   1   4  12     4534.02     4451.00     67.76 o 
   2   4  12      306.71      305.81     12.12 o 
   3   4  12     8942.89     8995.93    125.15 o 
   4   4  12     5903.23     5979.69     87.51 o 
   5   4  12     1513.03     1459.59     29.73 o 
   6   4  12      269.48      311.36     17.76 o 
   7   4  12      546.24      529.15     38.70 o 
   8   4  12      125.08      123.06     24.56 o 
   9   4  12        0.37       12.48     16.60 o 
  10   4  12      206.17      237.45     32.75 o 
  -8   5  12        5.63       11.44     13.67 o 
  -7   5  12       17.15       24.39     13.40 o 
  -6   5  12      137.11      139.36     17.36 o 
  -5   5  12        0.04       -4.10      7.46 o 
  -4   5  12      202.24      216.87     13.86 o 
  -3   5  12       85.31       73.42      9.65 o 
  -2   5  12     4702.83     4542.37     72.89 o 
  -1   5  12     2605.53     2634.46     47.28 o 
   0   5  12      936.43      910.62     65.81 o 
   1   5  12     6422.97     5969.68     88.04 o 
   2   5  12     5397.00     5308.76     79.42 o 
   3   5  12      193.84      200.51     10.78 o 
   4   5  12     1438.62     1500.96     30.20 o 
   5   5  12     1033.30      986.32     31.29 o 
   6   5  12      147.66      172.93     15.13 o 
   7   5  12       29.61       26.80     17.69 o 
   8   5  12       39.42       36.08     19.89 o 
   9   5  12      172.49      214.08     30.57 o 
  10   5  12      152.37      193.95     31.66 o 
  -8   6  12       86.90      118.66     20.26 o 
  -7   6  12       55.47       53.20     15.32 o 
  -6   6  12        9.25       26.48     13.33 o 
  -5   6  12        2.51       22.67     11.84 o 
  -4   6  12      462.07      431.64     25.31 o 
  -3   6  12        0.70        4.45      8.99 o 
  -2   6  12      394.29      417.15     17.58 o 
  -1   6  12     3019.58     2921.61     51.59 o 
   0   6  12     5973.07     5856.02     88.13 o 
   1   6  12       44.09       77.40     17.51 o 
   2   6  12     4666.23     4672.89     72.20 o 
   3   6  12     1567.80     1501.99     30.58 o 
   4   6  12     1722.71     1679.49     43.74 o 
   5   6  12       17.16       12.59      8.16 o 
   6   6  12      280.88      340.44     21.52 o 
   7   6  12        0.13       53.36     27.52 o 
   8   6  12        3.98       -6.29     15.34 o 
   9   6  12        0.30       16.45     18.57 o 
  10   6  12      192.82      218.20     32.58 o 
  -7   7  12       14.18       24.76     14.41 o 
  -6   7  12        7.68        9.77     12.68 o 
  -5   7  12        0.59       -1.54     11.54 o 
  -4   7  12        0.18        6.78     11.06 o 
  -3   7  12     1205.13     1142.95     38.63 o 
  -2   7  12     2628.97     2673.77     50.29 o 
  -1   7  12      345.28      376.03     20.25 o 
   0   7  12     1243.39     1208.34     28.47 o 
   1   7  12     4697.60     4599.71     72.55 o 
   2   7  12     1177.02     1211.48     27.65 o 
   3   7  12      320.96      325.55     13.74 o 
   4   7  12      242.48      281.68     18.49 o 
   5   7  12      187.68      189.95     16.51 o 
   6   7  12      205.73      233.86     19.33 o 
   7   7  12       19.32       22.92     19.48 o 
   8   7  12        5.21       -0.42     17.08 o 
   9   7  12      262.18      217.28     31.01 o 
  10   7  12      107.76      130.54     29.37 o 
  -7   8  12        4.76        1.41     13.73 o 
  -6   8  12        2.00        1.10     13.33 o 
  -5   8  12       12.02       21.70     13.52 o 
  -4   8  12      341.97      309.95     23.67 o 
  -3   8  12       71.47       88.75     45.23 o 
  -2   8  12      173.65      167.45     28.04 o 
  -1   8  12     1419.80     1308.09     96.96 o 
   0   8  12     1069.02     1049.83     43.98 o 
   1   8  12       26.53       34.14      7.65 o 
   2   8  12      829.66      785.62     27.82 o 
   3   8  12     2171.40     2046.06    188.16 o 
   4   8  12      496.31      508.27     25.04 o 
   5   8  12       53.17       45.66     11.92 o 
   6   8  12      149.46      124.21     21.83 o 
   7   8  12       20.67       25.70     12.64 o 
   8   8  12       69.04       75.02     15.95 o 
   9   8  12        0.06        3.60     17.16 o 
  10   8  12      236.37      220.45     34.53 o 
  -6   9  12       35.76       28.59     15.34 o 
  -5   9  12       28.10       47.79     15.52 o 
  -4   9  12        5.41        2.40     11.84 o 
  -3   9  12      589.86      523.91     28.77 o 
  -2   9  12      941.46      891.72     35.43 o 
  -1   9  12      217.41      243.98     19.20 o 
   0   9  12      393.68      357.70     16.48 o 
   1   9  12     1406.71     1411.05     32.50 o 
   2   9  12     2054.39     2079.70     53.72 o 
   3   9  12      185.92      209.57     17.84 o 
   4   9  12      510.39      495.22     37.29 o 
   5   9  12      413.31      465.48     27.15 o 
   6   9  12        0.68       13.33     11.55 o 
   7   9  12        2.37       -0.15     11.93 o 
   8   9  12       82.44       82.19     16.74 o 
   9   9  12      246.81      286.77     35.88 o 
  -5  10  12       78.96       84.18     18.25 o 
  -4  10  12      162.50      195.15     21.75 o 
  -3  10  12       90.87      117.50     18.19 o 
  -2  10  12      202.98      121.43     38.45 o 
  -1  10  12      884.43      946.53     36.33 o 
   0  10  12      506.59      512.47     25.92 o 
   1  10  12        1.90       28.21     10.08 o 
   2  10  12      216.60      210.68     18.21 o 
   3  10  12     1040.04     1124.43     38.84 o 
   4  10  12      351.79      373.13     24.93 o 
   5  10  12        1.30        1.26      8.15 o 
   6  10  12       17.70       22.46     12.48 o 
   7  10  12       27.89       48.70     14.83 o 
   8  10  12      104.75      111.17     18.26 o 
   9  10  12        5.67       45.84     22.28 o 
  -4  11  12       13.61       -7.07     13.09 o 
  -3  11  12      246.96      216.36     21.84 o 
  -2  11  12      344.41      249.69     76.06 o 
  -1  11  12       26.51       44.72     14.11 o 
   0  11  12      391.20      363.34     28.24 o 
   1  11  12     1108.82     1250.22     65.64 o 
   2  11  12      866.34      945.08     56.65 o 
   3  11  12       32.16       37.72     22.62 o 
   4  11  12      342.73      365.53     24.77 o 
   5  11  12       81.95      122.75     17.48 o 
   6  11  12        3.72        3.96     11.17 o 
   7  11  12        1.03      -15.04     11.87 o 
   8  11  12       92.52       89.20     18.61 o 
  -3  12  12       22.02       26.12     14.81 o 
  -2  12  12      133.64      119.32     18.93 o 
  -1  12  12      521.86      570.57     30.47 o 
   0  12  12      501.68      582.46     46.95 o 
   1  12  12        2.64       24.72     20.82 o 
   2  12  12      696.40      736.89     52.69 o 
   3  12  12      227.50      322.51     36.46 o 
   4  12  12       57.02       57.57     22.60 o 
   5  12  12       18.61        7.61     12.94 o 
   6  12  12        0.01        4.33     13.44 o 
   7  12  12       37.35       10.94     17.19 o 
  -1  13  12       13.19       13.69     22.24 o 
   0  13  12      102.57      124.88     29.71 o 
   1  13  12      499.52      507.41     46.22 o 
   2  13  12      191.37      181.36     31.96 o 
   3  13  12        7.14        9.31     20.63 o 
   4  13  12       40.77       53.64     23.91 o 
   5  13  12       27.32       34.54     21.64 o 
   6  13  12        6.48       15.78     21.17 o 
   2  14  12       36.61       53.70     25.89 o 
   3  14  12      137.80      166.39     32.86 o 
  -1 -12  13       92.83      105.76     24.48 o 
   0 -12  13       10.93        8.55     19.42 o 
  -5 -11  13      201.08      191.54     31.92 o 
  -4 -11  13      690.05      774.43     53.56 o 
  -2 -11  13        2.11        1.28     15.29 o 
  -1 -11  13      448.92      401.94     35.41 o 
   0 -11  13      531.27      480.84     40.50 o 
   1 -11  13       27.76       28.15     20.08 o 
   2 -11  13        0.31        6.35     19.08 o 
  -6 -10  13      406.42      432.46     28.05 o 
  -5 -10  13      410.53      417.79     29.46 o 
  -4 -10  13        1.91        8.37     11.27 o 
  -3 -10  13      800.25      794.00     54.72 o 
  -2 -10  13      992.21      959.34     51.08 o 
  -1 -10  13      140.56      221.03     27.72 o 
   0 -10  13       24.75       21.20     16.75 o 
   1 -10  13      207.58      182.45     27.32 o 
   2 -10  13      236.16      247.81     31.96 o 
   3 -10  13       50.86       69.46     22.24 o 
   4 -10  13        6.01        8.21     19.47 o 
  -7  -9  13       99.25       96.87     17.87 o 
  -6  -9  13       29.06       30.77     21.06 o 
  -5  -9  13      658.06      677.29     31.88 o 
  -4  -9  13     1515.49     1581.33     39.02 o 
  -3  -9  13      856.13      890.00     28.03 o 
  -2  -9  13      145.18      136.29     15.38 o 
  -1  -9  13     1530.07     1466.55     62.86 o 
   0  -9  13      923.02     1057.82     53.78 o 
   1  -9  13      282.17      311.08     32.01 o 
   2  -9  13        2.39        5.24     16.46 o 
   3  -9  13       10.17       23.04     18.54 o 
   4  -9  13        8.77        6.21     17.71 o 
   5  -9  13        0.03       17.18     20.62 o 
  -8  -8  13       14.61       19.80     16.68 o 
  -7  -8  13      493.23      538.95     31.33 o 
  -6  -8  13      691.72      706.87     33.70 o 
  -5  -8  13      148.31      175.11     14.73 o 
  -4  -8  13        0.19       -4.55      9.56 o 
  -3  -8  13     1294.74     1353.97     34.01 o 
  -2  -8  13     2848.97     3038.57     56.77 o 
  -1  -8  13      808.91      846.91     36.92 o 
   0  -8  13      950.74      944.83     49.77 o 
   1  -8  13      770.74      804.88     45.47 o 
   2  -8  13      150.88      218.52     27.67 o 
   3  -8  13       28.42       37.93     18.23 o 
   4  -8  13        6.13        1.12     18.03 o 
   5  -8  13      216.07      221.71     31.32 o 
   6  -8  13       75.42       58.60     22.54 o 
  -8  -7  13      113.93      125.16     20.38 o 
  -7  -7  13       59.52       70.69     16.29 o 
  -6  -7  13       47.08       66.13     11.35 o 
  -5  -7  13     2460.90     2453.42     50.89 o 
  -4  -7  13     2977.98     3053.07     57.74 o 
  -3  -7  13      519.03      524.41     20.67 o 
  -2  -7  13      225.08      236.62     14.14 o 
  -1  -7  13     2527.71     2687.55     50.35 o 
   0  -7  13     2678.99     2622.38     60.74 o 
   1  -7  13       61.73       49.78     11.68 o 
   2  -7  13      390.72      388.30     32.78 o 
   3  -7  13       62.28       82.70     20.41 o 
   4  -7  13      242.51      232.06     28.77 o 
   5  -7  13       22.03       30.67     18.47 o 
   6  -7  13      182.16      202.05     30.10 o 
   7  -7  13      427.41      456.96     44.56 o 
  -9  -6  13       58.43       44.23     17.17 o 
  -8  -6  13        9.86       31.58     14.38 o 
  -7  -6  13      505.17      476.00     28.51 o 
  -6  -6  13     2423.63     2427.22     65.78 o 
  -5  -6  13     2070.59     1945.90     51.86 o 
  -4  -6  13      350.79      366.83     18.38 o 
  -3  -6  13     4271.76     4310.10     72.21 o 
  -2  -6  13     1905.59     1891.83     39.20 o 
  -1  -6  13        1.12       -3.07      6.00 o 
   0  -6  13       93.37       81.22     12.19 o 
   1  -6  13     1088.86     1113.94     34.88 o 
   2  -6  13       53.91       38.54     10.90 o 
   3  -6  13      409.03      440.99     35.97 o 
   4  -6  13      214.74      219.50     27.64 o 
   5  -6  13      827.35      941.49     53.79 o 
   6  -6  13      410.87      450.53     39.11 o 
   7  -6  13       72.63       90.89     24.27 o 
  -9  -5  13       10.59       22.35     15.53 o 
  -8  -5  13      210.79      221.03     22.78 o 
  -7  -5  13      389.63      362.94     20.17 o 
  -6  -5  13       33.02       34.85     10.07 o 
  -5  -5  13     2164.71     2136.55     45.15 o 
  -4  -5  13     7065.90     6867.09    105.51 o 
  -3  -5  13     1558.24     1457.79     33.56 o 
  -2  -5  13     1391.66     1380.92     31.55 o 
  -1  -5  13     2369.48     2314.99     68.53 o 
   0  -5  13     1668.60     1674.77     35.76 o 
   1  -5  13       20.20        9.48     10.92 o 
   2  -5  13        1.97       17.22     13.44 o 
   3  -5  13      590.47      622.28     73.52 o 
   4  -5  13      149.72      174.60     15.79 o 
   5  -5  13      166.67      188.14     25.93 o 
   6  -5  13      304.54      309.81     32.28 o 
   7  -5  13      780.42      837.36     51.84 o 
   8  -5  13      592.68      619.98     48.20 o 
  -9  -4  13       22.25       30.48     15.90 o 
  -8  -4  13       82.83       86.42     13.27 o 
  -7  -4  13      803.89      792.85     27.56 o 
  -6  -4  13     2114.87     2042.45     44.89 o 
  -5  -4  13     1635.96     1580.97     36.95 o 
  -4  -4  13      206.42      194.40     13.24 o 
  -3  -4  13     2284.59     2249.84     55.98 o 
  -2  -4  13     4342.34     4194.92     67.98 o 
  -1  -4  13       36.45       34.14      7.43 o 
   0  -4  13       42.84       45.79      8.17 o 
   1  -4  13       69.22       55.88     11.03 o 
   2  -4  13        4.36        9.62      7.86 o 
   3  -4  13     1104.15     1100.98     34.48 o 
   4  -4  13      457.07      533.33     24.03 o 
   5  -4  13     1424.38     1506.81     82.02 o 
   6  -4  13      713.25      703.85     44.05 o 
   7  -4  13       38.77       54.30     18.80 o 
   8  -4  13      702.82      688.51     48.95 o 
   9  -4  13     1045.52     1015.57     59.86 o 
  -9  -3  13      102.67      106.59     14.86 o 
  -8  -3  13      361.09      373.56     20.89 o 
  -7  -3  13      276.76      248.62     16.57 o 
  -6  -3  13       93.13       80.35     11.27 o 
  -5  -3  13     2689.74     2649.46     62.75 o 
  -4  -3  13     2567.70     2525.89     57.28 o 
  -3  -3  13      350.75      366.13     15.39 o 
  -2  -3  13      109.59      112.08     14.71 o 
  -1  -3  13     5760.46     5810.97     86.83 o 
   0  -3  13      412.47      453.40     14.52 o 
   1  -3  13      697.65      665.92     24.71 o 
   2  -3  13      344.48      325.55     18.03 o 
   3  -3  13        2.02        9.51      7.27 o 
   4  -3  13        0.84        3.83      7.96 o 
   5  -3  13        5.25       19.48     14.89 o 
   6  -3  13      354.23      374.31     21.71 o 
   7  -3  13     1984.58     1967.47     78.44 o 
   8  -3  13      749.95      699.82     46.56 o 
   9  -3  13       40.70        8.63     17.12 o 
  -9  -2  13      109.20      124.19     15.38 o 
  -8  -2  13        8.73       24.00     10.20 o 
  -7  -2  13      816.90      772.26     26.85 o 
  -6  -2  13     2624.85     2586.65     52.18 o 
  -5  -2  13      613.60      607.98     26.48 o 
  -4  -2  13      767.46      790.72     23.27 o 
  -3  -2  13     3937.69     3987.92     65.67 o 
  -2  -2  13     1513.10     1520.19     31.67 o 
  -1  -2  13      723.11      772.51     29.55 o 
   0  -2  13      208.20      254.19     10.92 o 
   1  -2  13     1891.19     1858.95     45.07 o 
   2  -2  13      549.28      473.60     20.74 o 
   3  -2  13       40.30       36.06      9.92 o 
   4  -2  13      118.62      114.92     12.31 o 
   5  -2  13     1247.08     1160.18     47.49 o 
   6  -2  13     1192.37     1178.73     37.59 o 
   7  -2  13        3.37      -11.18      9.11 o 
   8  -2  13      813.46      820.79     47.18 o 
   9  -2  13     1301.91     1287.25     63.07 o 
  -9  -1  13      134.51      197.31     25.75 o 
  -8  -1  13      481.31      480.35     27.09 o 
  -7  -1  13      210.74      206.86     15.38 o 
  -6  -1  13      744.90      806.84     26.09 o 
  -5  -1  13     4485.67     4388.58     73.95 o 
  -4  -1  13     1785.93     1812.08     38.07 o 
  -3  -1  13       16.25       23.99      9.59 o 
  -2  -1  13     2060.18     2070.02     49.30 o 
  -1  -1  13     3853.70     4082.79     63.92 o 
   0  -1  13     1587.96     1552.72     29.33 o 
   1  -1  13        1.59       -0.07      6.25 o 
   2  -1  13      332.94      272.08     15.81 o 
   3  -1  13        6.86       17.82      7.37 o 
   4  -1  13      656.51      598.41     23.68 o 
   5  -1  13       43.44       36.36     10.01 o 
   7  -1  13     1480.28     1530.56     45.20 o 
   8  -1  13      101.05      118.04     15.82 o 
   9  -1  13       25.15       35.07     15.37 o 
  -9   0  13       90.67       70.33     13.10 o 
  -8   0  13        0.11        9.84      9.31 o 
  -7   0  13     1070.93     1037.16     31.15 o 
  -6   0  13     1689.23     1695.61     39.81 o 
  -5   0  13       70.82       58.50      9.60 o 
  -4   0  13     1039.52     1014.96     26.74 o 
  -3   0  13     3789.74     3671.91     61.46 o 
  -2   0  13     2345.27     2371.36     43.07 o 
  -1   0  13      182.97      203.08     15.89 o 
   0   0  13     1695.57     1772.73     43.26 o 
   1   0  13     1637.20     1551.33     39.04 o 
   2   0  13        0.24       -8.04      5.36 o 
   3   0  13      683.52      688.14     33.71 o 
   4   0  13      331.43      314.36     25.46 o 
   5   0  13     2747.66     2715.17     60.48 o 
   6   0  13     2074.83     2203.66     53.84 o 
   7   0  13      254.34      227.80     17.90 o 
   8   0  13     2875.82     2961.78     70.44 o 
   9   0  13      494.75      529.55     41.12 o 
  10   0  13        6.98       22.41     19.67 o 
  -9   1  13      155.37      142.23     15.69 o 
  -8   1  13      497.72      453.21     22.43 o 
  -7   1  13       15.03       18.67      9.61 o 
  -6   1  13      698.51      695.02     24.61 o 
  -5   1  13     2645.69     2483.18     49.20 o 
  -4   1  13     2321.73     2195.66     43.68 o 
  -3   1  13      119.76      113.73     10.05 o 
  -2   1  13     1076.10     1054.76     25.30 o 
  -1   1  13     1943.31     1909.03     35.89 o 
   0   1  13     1573.34     1492.60     37.24 o 
   1   1  13        4.27       -4.53      3.02 o 
   2   1  13      108.87      104.87     10.46 o 
   3   1  13     1606.56      734.31     33.32 o 
   4   1  13     2934.23     2866.98     61.27 o 
   5   1  13       60.00       68.51     10.77 o 
   6   1  13     3521.11     3643.03     76.12 o 
   7   1  13     2809.57     2815.90     64.97 o 
   8   1  13      248.38      305.68     21.27 o 
   9   1  13      784.87      814.10     52.11 o 
  10   1  13      961.74     1175.42     65.25 o 
  -9   2  13       29.80       51.50     12.97 o 
  -8   2  13       82.56       88.18     12.77 o 
  -7   2  13      569.40      493.40     27.23 o 
  -6   2  13     1193.54     1135.23     39.17 o 
  -5   2  13      404.96      425.89     19.02 o 
  -4   2  13      811.95      776.47     23.81 o 
  -3   2  13     5335.72     5243.79     82.37 o 
  -2   2  13     1811.82     1701.58     34.84 o 
  -1   2  13       33.39       45.25      6.70 o 
   0   2  13     1337.12     1365.03     27.90 o 
   1   2  13       10.30        6.78      4.28 o 
   2   2  13      670.46      664.69     18.85 o 
   3   2  13       67.03       80.39      9.83 o 
   4   2  13     2474.94     2510.29     55.08 o 
   5   2  13     4929.58     5136.61     97.50 o 
   6   2  13      252.19      259.95     17.11 o 
   7   2  13      647.49      677.08     27.01 o 
   8   2  13     2853.65     2832.39    100.35 o 
   9   2  13     2401.27     2414.55     93.68 o 
  10   2  13       17.34       21.78     21.74 o 
  -9   3  13      166.81      146.54     20.65 o 
  -8   3  13      389.95      393.38     21.77 o 
  -7   3  13       11.07       24.22      9.76 o 
  -6   3  13      440.75      393.04     19.73 o 
  -5   3  13     3141.41     3040.14     57.33 o 
  -4   3  13     3987.86     3966.45     83.81 o 
  -3   3  13      206.73      183.60     17.43 o 
  -2   3  13     2310.86     2203.47     42.04 o 
  -1   3  13     3414.28     3379.07     56.04 o 
   0   3  13     1202.18     1272.65     27.20 o 
   1   3  13       10.48        5.08      5.93 o 
   2   3  13      287.97      297.19     14.74 o 
   3   3  13     2510.08     2539.65     42.76 o 
   4   3  13      928.20     1044.50     30.88 o 
   5   3  13     2291.35     2314.70     52.44 o 
   6   3  13     4819.74     5001.19    118.60 o 
   7   3  13     1663.79     1712.50     70.66 o 
   8   3  13      174.79      180.37     27.09 o 
   9   3  13      304.11      358.24     37.64 o 
  10   3  13     1016.14     1050.98     62.11 o 
  -8   4  13      109.46      112.70     18.51 o 
  -7   4  13      595.67      626.20     30.45 o 
  -6   4  13     1040.01     1035.11     30.80 o 
  -5   4  13      136.15      159.58     13.08 o 
  -4   4  13      836.56      735.31     23.68 o 
  -3   4  13     2824.06     2624.86     57.64 o 
  -2   4  13     2721.56     2668.52    105.39 o 
  -1   4  13        9.42        2.46      5.83 o 
   0   4  13      281.66      244.68     12.41 o 
   1   4  13      136.05      149.56      9.46 o 
   2   4  13       20.73       24.05      5.94 o 
   3   4  13      430.32      412.47     21.05 o 
   4   4  13     4451.24     4488.06     69.04 o 
   5   4  13      744.59      781.43     26.04 o 
   6   4  13       30.38       13.87     14.63 o 
   7   4  13     1006.19     1069.67     54.81 o 
   8   4  13     2797.10     2696.26     99.65 o 
   9   4  13      894.74      876.73     54.49 o 
  10   4  13        7.11       59.87     24.76 o 
  -8   5  13      293.64      346.41     27.04 o 
  -7   5  13       24.98       59.55     18.01 o 
  -6   5  13      513.01      496.81     28.17 o 
  -5   5  13     1626.66     1565.82     37.79 o 
  -4   5  13     1926.46     1933.12     41.75 o 
  -3   5  13      134.18      148.09     12.74 o 
  -2   5  13     2829.11     2738.10     55.64 o 
  -1   5  13     1753.63     1776.16     36.63 o 
   0   5  13       70.04       42.39     32.07 o 
   1   5  13        4.06        4.71      5.77 o 
   2   5  13     1307.34     1307.44     28.16 o 
   3   5  13      202.65      242.57     16.51 o 
   4   5  13       59.96       69.01     10.90 o 
   5   5  13        2.62        2.42     14.30 o 
   6   5  13     3603.38     3328.96    108.40 o 
   7   5  13     3774.77     3626.22    119.10 o 
   8   5  13      103.89      106.11     24.35 o 
   9   5  13      418.28      403.01     38.98 o 
  10   5  13      631.33      691.32     51.82 o 
  -7   6  13      447.99      435.69     28.82 o 
  -6   6  13      700.31      741.63     34.92 o 
  -5   6  13       15.01       25.86     12.39 o 
  -4   6  13      450.60      440.40     34.02 o 
  -3   6  13      784.60      766.04     24.12 o 
  -2   6  13     1760.14     1787.85     38.40 o 
  -1   6  13       10.60       14.67      7.37 o 
   0   6  13       76.67       71.53      8.82 o 
   1   6  13       39.30       58.66      9.34 o 
   2   6  13      121.60      139.71      9.88 o 
   3   6  13      301.95      327.34     13.74 o 
   4   6  13      470.72      465.61     21.48 o 
   5   6  13     1724.27     1653.87     57.62 o 
   6   6  13      335.60      360.60     21.94 o 
   7   6  13      443.10      490.33     40.55 o 
   8   6  13     2171.58     2132.51     88.14 o 
   9   6  13      664.05      713.46     50.99 o 
  10   6  13        0.46        7.96     19.79 o 
  -7   7  13       46.11       58.12     16.95 o 
  -6   7  13      156.09      170.85     30.01 o 
  -5   7  13      921.24      896.45     38.18 o 
  -4   7  13      492.53      486.43     26.84 o 
  -3   7  13      211.77      220.05     46.71 o 
  -2   7  13        1.10        2.76      9.88 o 
  -1   7  13      217.63      216.03     30.67 o 
   0   7  13        3.27       10.66      6.78 o 
   1   7  13        0.04       -2.31      5.90 o 
   2   7  13       83.50       80.67     10.36 o 
   3   7  13     2123.96     2000.92     60.81 o 
   4   7  13     1393.60     1384.09     40.52 o 
   5   7  13      501.15      470.86     24.13 o 
   6   7  13     3925.23     3919.72     85.97 o 
   7   7  13     1782.51     1869.59     79.02 o 
   8   7  13      121.60      137.56     26.63 o 
   9   7  13      133.90      135.71     27.95 o 
  10   7  13      499.23      509.69     46.39 o 
  -6   8  13      367.03      394.26     36.36 o 
  -5   8  13        0.54       20.14     13.46 o 
  -4   8  13      494.23      491.78     53.48 o 
  -3   8  13      525.56      545.95     28.25 o 
  -2   8  13       14.48       16.62     11.64 o 
  -1   8  13      199.55      219.76     17.66 o 
   0   8  13       82.86       79.89      9.71 o 
   1   8  13      122.00      102.39     10.41 o 
   2   8  13      208.58      220.22     13.69 o 
   3   8  13       94.75      105.91     20.67 o 
   4   8  13     1802.83     1745.32     48.12 o 
   5   8  13     1068.28     1123.51     38.49 o 
   6   8  13       80.24      111.05     15.52 o 
   7   8  13      717.13      769.24     34.06 o 
   8   8  13     1243.11     1354.99     69.67 o 
   9   8  13      177.34      204.71     31.61 o 
  -6   9  13      111.81       59.54     17.21 o 
  -5   9  13      226.72      189.18     21.53 o 
  -4   9  13      193.29      198.18     37.55 o 
  -3   9  13        1.84       -9.40     11.20 o 
  -2   9  13      362.11      364.73     24.37 o 
  -1   9  13       94.59       70.93     13.60 o 
   0   9  13      153.46      155.01     12.35 o 
   1   9  13      173.48      167.86     12.56 o 
   2   9  13      491.42      430.22     23.45 o 
   3   9  13      698.64      748.20     30.54 o 
   4   9  13       27.82       29.48      9.42 o 
   5   9  13      856.26      874.74     34.81 o 
   6   9  13     1833.20     2011.05     56.92 o 
   7   9  13      699.93      748.33     39.95 o 
   8   9  13       11.51       -4.04     15.53 o 
   9   9  13      218.94      203.78     32.60 o 
  -5  10  13       19.63        5.49     13.47 o 
  -4  10  13      211.52      236.48     23.63 o 
  -3  10  13      385.46      461.71     28.58 o 
  -2  10  13       69.69       83.44     15.36 o 
  -1  10  13      110.95      109.51     16.25 o 
   0  10  13       43.51       76.86     14.18 o 
   1  10  13      351.11      299.96     33.75 o 
   2  10  13       30.65       17.99     12.07 o 
   3  10  13      113.86      108.22     15.64 o 
   4  10  13     1507.82     1556.88     48.52 o 
   5  10  13      600.26      599.74     79.83 o 
   6  10  13       60.61       48.01     14.10 o 
   7  10  13      621.65      654.35     33.62 o 
   8  10  13      548.65      526.49     45.16 o 
  -4  11  13       45.64       68.59     19.01 o 
  -3  11  13        2.04       12.38     13.42 o 
  -2  11  13      107.59       89.14     42.40 o 
  -1  11  13       67.29      113.22     17.43 o 
   0  11  13        0.75        5.86     11.06 o 
   1  11  13      119.83       97.64     24.65 o 
   2  11  13      193.90      172.73     28.90 o 
   3  11  13      273.73      279.51     22.44 o 
   4  11  13        8.13        6.84     11.82 o 
   5  11  13      396.88      419.34     26.57 o 
   6  11  13      592.53      627.65     68.12 o 
   7  11  13      226.21      219.26     22.60 o 
   8  11  13        5.70        3.06     13.33 o 
  -2  12  13        3.19        2.31     13.34 o 
  -1  12  13        0.51        3.38     15.31 o 
   0  12  13        3.85      -15.75     16.99 o 
   1  12  13        2.71       17.13     20.35 o 
   2  12  13        4.47       14.79     18.61 o 
   3  12  13      131.51      111.06     26.53 o 
   4  12  13      387.09      404.49     39.63 o 
   5  12  13      332.31      321.63     25.22 o 
   6  12  13       21.30       33.32     14.85 o 
   7  12  13      339.92      303.22     59.10 o 
  -1  13  13        6.61       18.86     22.20 o 
   0  13  13        0.58        5.73     20.20 o 
   1  13  13       51.75       42.25     24.87 o 
   2  13  13      119.66      107.81     27.34 o 
   3  13  13       29.29       47.06     23.86 o 
   4  13  13        2.00        4.23     19.50 o 
   5  13  13      101.93       81.70     26.65 o 
  -2 -11  14        0.55       -1.24     14.53 o 
  -1 -11  14        0.81       22.15     18.45 o 
   0 -11  14       96.46      123.57     24.74 o 
   1 -11  14      415.21      450.70     40.36 o 
   2 -11  14      301.95      309.38     36.28 o 
  -6 -10  14       26.19        2.76     11.76 o 
  -5 -10  14      192.58      224.90     43.42 o 
  -4 -10  14      353.36      332.82     24.75 o 
  -3 -10  14       33.37       83.62     20.51 o 
  -2 -10  14        6.62       12.10     14.76 o 
  -1 -10  14      116.66      105.36     21.94 o 
   0 -10  14      185.25      159.08     26.03 o 
   1 -10  14        7.76       22.77     18.85 o 
   2 -10  14      185.85      161.31     27.05 o 
   3 -10  14      483.92      555.88     46.16 o 
  -7  -9  14      288.41      299.05     25.88 o 
  -6  -9  14      485.39      302.87     33.49 o 
  -5  -9  14       58.85       63.33     15.27 o 
  -4  -9  14       86.66       95.66     18.93 o 
  -3  -9  14      123.17      149.20     13.83 o 
  -2  -9  14        9.25        5.68     10.24 o 
  -1  -9  14       48.68       62.84     19.95 o 
   0  -9  14      227.07      194.70     26.06 o 
   1  -9  14      545.53      578.29     41.72 o 
   2  -9  14      116.54      121.11     23.90 o 
   3  -9  14      160.61      192.17     28.65 o 
   4  -9  14      336.70      334.22     36.90 o 
   5  -9  14      511.28      473.12     43.90 o 
  -7  -8  14       28.71       44.22     15.08 o 
  -6  -8  14      224.01      186.95     73.14 o 
  -5  -8  14      458.23      478.90     22.01 o 
  -4  -8  14      119.99      127.51     13.17 o 
  -3  -8  14       39.06       36.90     12.87 o 
  -2  -8  14      176.16      149.24     24.61 o 
  -1  -8  14      774.24      742.68     30.20 o 
   0  -8  14      315.08      352.99     32.28 o 
   1  -8  14      238.15      167.15     25.12 o 
   2  -8  14      597.76      611.98     41.95 o 
   3  -8  14      796.61      729.99     47.29 o 
   4  -8  14      101.16       72.45     22.13 o 
   5  -8  14       73.31       83.22     24.03 o 
   6  -8  14      175.75      156.18     29.78 o 
  -8  -7  14       51.56       54.48     16.70 o 
  -7  -7  14      651.98      605.69     32.60 o 
  -6  -7  14      558.35      583.42     29.39 o 
  -5  -7  14      206.90      245.92     23.14 o 
  -4  -7  14       10.05        9.61      8.48 o 
  -3  -7  14       48.79       65.19     10.13 o 
  -2  -7  14      112.73      125.58     14.40 o 
  -1  -7  14       36.31       67.16     14.67 o 
   0  -7  14      912.30      934.54     33.70 o 
   1  -7  14     1708.36     1726.60     47.29 o 
   2  -7  14      570.48      588.48     39.54 o 
   3  -7  14      190.33      207.79     26.46 o 
   4  -7  14     1256.63     1327.16     64.89 o 
   5  -7  14      698.24      682.95     47.60 o 
   6  -7  14      106.97       92.97     25.04 o 
  -8  -6  14      592.27      564.07     32.73 o 
  -7  -6  14       11.91       17.00     13.42 o 
  -6  -6  14      529.21      544.71     28.02 o 
  -5  -6  14     1123.65     1118.37     37.21 o 
  -4  -6  14       35.35       46.35      9.93 o 
  -3  -6  14       23.96       16.53      8.34 o 
  -2  -6  14      485.20      484.69     19.44 o 
  -1  -6  14     1949.32     1942.00     50.77 o 
   0  -6  14      955.52      881.37     31.89 o 
   1  -6  14        6.52        2.72     22.40 o 
   2  -6  14     2529.80     2550.44     60.65 o 
   3  -6  14     2156.45     2067.75     78.80 o 
   4  -6  14      437.10      388.40     34.59 o 
   5  -6  14       18.33       38.90     18.52 o 
   6  -6  14      547.39      520.90     42.86 o 
   7  -6  14      172.95      164.62     28.66 o 
  -9  -5  14       53.18       46.91     21.98 o 
  -8  -5  14      164.55      189.15     21.76 o 
  -7  -5  14      906.71      897.65     29.91 o 
  -6  -5  14      482.67      510.98     27.38 o 
  -5  -5  14      183.76      162.69     15.18 o 
  -4  -5  14       70.71       87.90     11.14 o 
  -3  -5  14      293.64      334.18     17.69 o 
  -2  -5  14      377.00      354.88     16.99 o 
  -1  -5  14      618.55      647.82     20.84 o 
   0  -5  14      861.24      866.69     30.82 o 
   1  -5  14     3989.42     3947.90     81.90 o 
   2  -5  14     1530.05     1457.53     41.75 o 
   3  -5  14      774.23      757.79     61.06 o 
   4  -5  14     2996.78     2766.80     95.12 o 
   5  -5  14     1829.37     1746.76     72.93 o 
   6  -5  14      183.30      197.69     27.71 o 
   7  -5  14      178.78      205.96     29.60 o 
   8  -5  14      306.09      320.81     38.11 o 
  -9  -4  14     1255.33     1272.49     50.48 o 
  -8  -4  14      668.03      714.90     28.16 o 
  -7  -4  14       39.66       37.60     10.63 o 
  -6  -4  14      214.90      177.00     30.21 o 
  -5  -4  14      151.03      156.27     15.02 o 
  -4  -4  14      195.85      249.92     15.33 o 
  -3  -4  14      439.11      481.07     19.20 o 
  -2  -4  14        5.28        1.53      7.39 o 
  -1  -4  14     1542.36     1524.68     32.56 o 
   0  -4  14     1668.78     1653.63     44.21 o 
   1  -4  14      633.63      650.00     25.94 o 
   2  -4  14     3261.85     3278.57     70.47 o 
   3  -4  14     4692.39     4532.86     91.08 o 
   4  -4  14      504.54      486.31     23.67 o 
   5  -4  14      862.19      857.72     31.83 o 
   6  -4  14      929.59      908.73     50.95 o 
   7  -4  14      335.76      416.78     36.98 o 
   8  -4  14        1.23       41.99     21.72 o 
  -9  -3  14      102.94       98.40     17.64 o 
  -8  -3  14      323.12      384.34     21.86 o 
  -7  -3  14     1301.11     1316.08     36.38 o 
  -6  -3  14      214.28      239.91     15.98 o 
  -5  -3  14       65.59       59.02     10.25 o 
  -4  -3  14      189.04      204.68     13.69 o 
  -3  -3  14      177.54      201.78     13.57 o 
  -2  -3  14        0.46       12.60      6.35 o 
  -1  -3  14      127.12      142.17     21.35 o 
   0  -3  14     3766.39     3785.27     77.70 o 
   1  -3  14     2147.41     2093.02     50.35 o 
   2  -3  14      143.65      156.57     14.56 o 
   3  -3  14     1333.25     1290.45     37.49 o 
   4  -3  14     3317.08     3217.79     72.64 o 
   5  -3  14     1768.36     1781.08     47.65 o 
   6  -3  14        0.06       20.69     10.38 o 
   7  -3  14      456.34      443.16     38.08 o 
   8  -3  14       57.04       52.81     19.84 o 
   9  -3  14        0.58        3.26     18.16 o 
  -9  -2  14      773.59      861.73     31.70 o 
  -8  -2  14      522.74      528.23     24.29 o 
  -7  -2  14       56.64       44.90     19.48 o 
  -6  -2  14      374.32      381.21     19.35 o 
  -5  -2  14      178.81      205.63     14.40 o 
  -4  -2  14       38.90       44.35      8.76 o 
  -3  -2  14      136.49      155.86     13.42 o 
  -2  -2  14      173.19      182.62     11.03 o 
  -1  -2  14     1156.14     1317.79     28.38 o 
   0  -2  14      481.76      491.02     21.46 o 
   1  -2  14      640.29      692.64     25.43 o 
   2  -2  14     2706.38     2728.21     60.23 o 
   3  -2  14     3581.67     3559.93     73.72 o 
   4  -2  14      872.09      903.55     30.87 o 
   5  -2  14      637.20      672.91     27.47 o 
   6  -2  14     1288.41     1385.32     41.83 o 
   7  -2  14       90.30       94.06     14.48 o 
   8  -2  14        0.23        8.23     13.21 o 
   9  -2  14        2.44       10.88     17.88 o 
  -9  -1  14       29.59       31.59     19.09 o 
  -8  -1  14      116.43      150.07     18.50 o 
  -7  -1  14      544.60      570.97     34.98 o 
  -6  -1  14      485.10      459.94     20.94 o 
  -5  -1  14        0.02        4.94      7.75 o 
  -4  -1  14       78.12       94.87     10.37 o 
  -3  -1  14      172.04      186.19     15.33 o 
  -2  -1  14      540.32      543.37     17.65 o 
  -1  -1  14      198.54      259.86     12.05 o 
   0  -1  14     2845.24     3011.51     56.42 o 
   1  -1  14     5168.05     5110.03     96.91 o 
   2  -1  14      476.84      431.81     19.85 o 
   3  -1  14     1088.94     1062.78     46.95 o 
   4  -1  14     2995.16     2973.71     64.94 o 
   5  -1  14     1546.83     1551.46     42.88 o 
   6  -1  14       49.77       27.90     17.11 o 
   7  -1  14      203.47      176.79     17.57 o 
   8  -1  14        3.56       -1.94     28.35 o 
   9  -1  14        1.00       11.96     12.20 o 
  -9   0  14      385.34      384.54     22.11 o 
  -8   0  14      427.67      400.00     21.31 o 
  -7   0  14        3.51        4.41      8.90 o 
  -6   0  14      103.13      128.45     12.96 o 
  -5   0  14      121.43      137.19     12.54 o 
  -4   0  14       88.98      108.89     13.20 o 
  -3   0  14       22.38       18.66      6.87 o 
  -2   0  14      788.94      855.47     22.65 o 
  -1   0  14     2969.98     3100.93     52.03 o 
   0   0  14     1992.92     1918.11     68.06 o 
   1   0  14      965.01     1061.00     31.66 o 
   2   0  14     9621.55     9469.34    163.16 o 
   3   0  14     7164.54     7110.37    127.73 o 
   4   0  14      443.24      428.84     21.13 o 
   5   0  14      859.55      872.93     30.27 o 
   6   0  14     1135.58     1118.79     36.08 o 
   7   0  14      397.09      434.92     24.07 o 
   8   0  14       89.29       56.65     14.05 o 
   9   0  14        0.04      -16.15     13.48 o 
  10   0  14       93.76      158.35     29.00 o 
  -9   1  14       16.69       26.13     11.59 o 
  -8   1  14      286.45      265.16     18.77 o 
  -7   1  14      333.80      336.72     27.45 o 
  -6   1  14       11.27       23.64      9.18 o 
  -5   1  14       85.12       92.51     11.11 o 
  -4   1  14        6.60        2.12      6.75 o 
  -3   1  14      981.48      955.43     25.80 o 
  -2   1  14     1189.28     1132.54     27.15 o 
  -1   1  14     1570.46     1633.47     32.92 o 
   0   1  14     9005.89     8838.94    124.27 o 
   1   1  14     9008.93     8473.60    118.16 o 
   2   1  14      574.54      560.03     22.31 o 
   3   1  14     3232.82     3328.92    100.44 o 
   4   1  14     4876.97     4908.27     94.39 o 
   5   1  14     2264.43     2155.12     61.59 o 
   6   1  14       12.84        8.17      8.50 o 
   7   1  14       94.40       86.43     13.19 o 
   8   1  14      156.90      178.70     26.51 o 
   9   1  14        2.55       31.49     20.54 o 
  10   1  14        3.93       28.69     20.49 o 
  -9   2  14      671.71      688.11     29.09 o 
  -8   2  14      135.02      126.35     14.46 o 
  -7   2  14        8.82        4.13      6.72 o 
  -6   2  14      250.21      280.34     29.27 o 
  -5   2  14        7.87       18.70      8.34 o 
  -4   2  14      240.08      238.84     14.65 o 
  -3   2  14      389.30      404.39     18.66 o 
  -2   2  14     3679.96     3739.51     62.50 o 
  -1   2  14     2443.22     2307.26     42.37 o 
   0   2  14      340.14      389.96     14.52 o 
   1   2  14     2741.80     2567.67     43.44 o 
   2   2  14    11244.54    11006.61    268.50 o 
   3   2  14     5462.29     5355.73     99.97 o 
   4   2  14      185.59      168.81     13.98 o 
   5   2  14     1462.80     1421.32     39.21 o 
   6   2  14      339.52      337.03     21.00 o 
   7   2  14      150.62      188.45     17.13 o 
   8   2  14        9.66       17.31     18.15 o 
   9   2  14        8.13       51.83     22.92 o 
  10   2  14       96.69      122.47     27.44 o 
  -8   3  14      396.22      454.69     24.30 o 
  -7   3  14      141.11      181.68     15.97 o 
  -6   3  14        4.50       24.29      9.43 o 
  -5   3  14       15.13       35.43     13.12 o 
  -4   3  14       97.89      111.30     14.11 o 
  -3   3  14      507.33      499.90     19.39 o 
  -2   3  14      230.97      280.38     34.57 o 
  -1   3  14     1409.14     1415.18     30.85 o 
   0   3  14     8078.26     7978.76    114.35 o 
   1   3  14     3382.74     3342.39     66.46 o 
   2   3  14       31.70       61.09      6.70 o 
   3   3  14     3816.04     3720.52     74.27 o 
   4   3  14     5829.15     5549.79    103.38 o 
   5   3  14      365.06      355.34     18.84 o 
   6   3  14      435.06      423.95     21.31 o 
   7   3  14      239.19      209.31     26.95 o 
   8   3  14        0.33        4.49     16.11 o 
   9   3  14       68.14       66.81     23.12 o 
  10   3  14       49.42       85.99     26.16 o 
  -8   4  14      116.66      155.52     20.92 o 
  -7   4  14       82.51       77.19     12.69 o 
  -6   4  14       51.89       85.28     12.17 o 
  -5   4  14       29.50       24.43      8.95 o 
  -4   4  14       28.52       22.96      8.52 o 
  -3   4  14      415.43      396.83     17.73 o 
  -2   4  14     2342.56     2312.71     54.39 o 
  -1   4  14     2276.79     2237.71     49.54 o 
   0   4  14       22.41       19.63      6.41 o 
   1   4  14     1923.26     1866.40     35.80 o 
   2   4  14     7150.56     7135.90    103.11 o 
   3   4  14     1384.11     1366.32     28.54 o 
   4   4  14        3.33       16.85      9.36 o 
   5   4  14      509.75      523.62     21.98 o 
   6   4  14     1130.05     1115.28     54.87 o 
   7   4  14      281.90      276.89     31.00 o 
   8   4  14        9.69       24.63     19.47 o 
   9   4  14      124.48      132.79     26.80 o 
  10   4  14      366.68      364.06     39.71 o 
  -8   5  14       96.36      109.44     19.86 o 
  -7   5  14       94.42      147.08     19.66 o 
  -6   5  14        6.59        1.75     11.78 o 
  -5   5  14        5.72        4.68      8.19 o 
  -4   5  14      147.09      139.42     12.67 o 
  -3   5  14      437.05      416.98     18.49 o 
  -2   5  14      162.52      163.52     12.57 o 
  -1   5  14      546.02      540.61     19.01 o 
   0   5  14     3312.86     3359.51     70.63 o 
   1   5  14     2180.37     2146.25     40.33 o 
   2   5  14        0.11        5.03     11.31 o 
   3   5  14     1831.23     1791.47     35.11 o 
   4   5  14     3222.09     3087.16     55.43 o 
   5   5  14      191.31      202.61     24.47 o 
   6   5  14      233.86      243.88     29.70 o 
   7   5  14      123.54      161.39     26.55 o 
   8   5  14       72.15       77.93     22.78 o 
   9   5  14       62.93       93.72     25.77 o 
  10   5  14       68.27       63.14     24.12 o 
  -7   6  14        2.32       20.32     14.16 o 
  -6   6  14        0.06       -6.24     11.28 o 
  -5   6  14       27.99       26.88     12.92 o 
  -4   6  14       27.29       22.55      8.94 o 
  -3   6  14      242.77      219.23     14.53 o 
  -2   6  14     1409.38     1329.85     32.59 o 
  -1   6  14     2357.84     2295.19     44.90 o 
   0   6  14       75.43       95.65      9.71 o 
   1   6  14     2521.69     2330.10     52.40 o 
   2   6  14     2810.73     2776.07     49.14 o 
   3   6  14     1877.58     1916.86     37.46 o 
   4   6  14      795.15      887.39     30.50 o 
   5   6  14      165.77      164.15     25.02 o 
   6   6  14      254.29      353.15     34.49 o 
   7   6  14      191.32      208.89     28.27 o 
   8   6  14       23.21       41.77     21.04 o 
   9   6  14      131.58      196.91     32.28 o 
  10   6  14      236.96      284.86     37.73 o 
  -7   7  14       41.67       48.64     16.67 o 
  -6   7  14       16.00       21.61     14.05 o 
  -5   7  14       41.06       63.66     15.49 o 
  -4   7  14       88.85       77.66     14.84 o 
  -3   7  14      154.81      171.92     13.64 o 
  -2   7  14        0.16       14.76      8.40 o 
  -1   7  14       59.51       51.70      9.27 o 
   0   7  14     2607.25     2575.83     48.41 o 
   1   7  14     1042.45     1042.71     26.57 o 
   2   7  14       20.02       19.64      6.61 o 
   3   7  14      630.94      604.49     19.68 o 
   4   7  14     1027.45     1091.59     37.25 o 
   5   7  14      361.46      363.21     21.95 o 
   6   7  14        1.33       -6.51     17.35 o 
   7   7  14        0.20       22.97     17.86 o 
   8   7  14       45.85       74.21     22.73 o 
   9   7  14       16.37       25.26     19.93 o 
  -6   8  14        1.85        2.57     23.45 o 
  -5   8  14       15.45       21.55     13.84 o 
  -4   8  14        9.65       17.12     13.23 o 
  -3   8  14      219.85      216.66     19.79 o 
  -2   8  14     1412.48     1408.89     62.72 o 
  -1   8  14      260.68      292.23     20.02 o 
   0   8  14       21.99       35.68      8.62 o 
   1   8  14      906.28      861.86     25.11 o 
   2   8  14     4061.36     4081.87     68.08 o 
   3   8  14     1023.18      928.03    148.02 o 
   4   8  14      147.95      177.85     16.62 o 
   5   8  14      154.48      183.61     17.98 o 
   6   8  14      147.88      155.81     17.59 o 
   7   8  14        2.63       12.82     18.49 o 
   8   8  14       16.61       33.19     21.05 o 
   9   8  14      101.54      138.48     28.11 o 
  -5   9  14       20.59        6.62     13.73 o 
  -4   9  14      111.52       93.97     17.12 o 
  -3   9  14       86.07      106.65     17.55 o 
  -2   9  14        2.72       -7.06     10.61 o 
  -1   9  14      643.34      579.17     42.24 o 
   0   9  14      795.02      905.29     26.74 o 
   1   9  14      546.17      631.87     22.30 o 
   2   9  14       34.76       54.09     13.12 o 
   3   9  14     1192.26     1278.06     55.17 o 
   4   9  14      728.56      767.43     37.00 o 
   5   9  14       64.69       52.56     13.83 o 
   6   9  14        7.37       19.66     12.49 o 
   7   9  14        0.27        7.48     17.56 o 
   8   9  14        6.49       -6.62     15.70 o 
   9   9  14       19.39        5.88     19.97 o 
  -4  10  14        0.09       -3.32     12.35 o 
  -3  10  14       69.90       70.28     16.73 o 
  -2  10  14      578.81      561.07     30.17 o 
  -1  10  14      448.81      502.36     27.43 o 
   0  10  14       26.23       17.83     11.52 o 
   1  10  14      958.94     1014.10     57.15 o 
   2  10  14     1037.59     1067.11     38.49 o 
   3  10  14      124.12      117.78     16.40 o 
   4  10  14      177.95      183.79     27.97 o 
   5  10  14      350.08      384.42     39.48 o 
   6  10  14        2.64       -5.48     10.80 o 
   7  10  14       27.09       41.97     21.05 o 
   8  10  14        1.23       11.96     19.16 o 
  -3  11  14       89.88       92.68     18.30 o 
  -2  11  14        0.04       -8.85     12.45 o 
  -1  11  14      355.32      321.52     23.77 o 
   0  11  14      439.40      469.17     43.07 o 
   1  11  14       70.04       78.57     23.84 o 
   2  11  14       63.19       82.62     24.30 o 
   3  11  14      267.74      274.02     22.04 o 
   4  11  14      250.87      242.14     26.37 o 
   5  11  14       53.32       50.89     23.62 o 
   6  11  14       19.82       15.46     13.35 o 
   7  11  14        1.32       -4.21     12.62 o 
  -2  12  14      224.61      208.92     23.04 o 
  -1  12  14      278.14      278.18     37.56 o 
   0  12  14        4.27      -13.23     18.13 o 
   1  12  14      543.99      579.41     47.61 o 
   2  12  14      317.71      364.20     39.94 o 
   3  12  14        3.53      -13.86     17.41 o 
   4  12  14        0.08        6.95     18.10 o 
   5  12  14       23.23       14.64     13.73 o 
   6  12  14        1.69        5.20     16.55 o 
   0  13  14      271.01      235.80     36.16 o 
   1  13  14       32.40       56.38     24.70 o 
   2  13  14       89.05      112.85     28.62 o 
   3  13  14      220.59      311.07     38.77 o 
   4  13  14       70.72       78.76     25.31 o 
   5  13  14       27.59       40.43     23.43 o 
  -2 -11  15      648.48      703.36     47.17 o 
  -1 -11  15      590.16      573.81     43.37 o 
   0 -11  15       59.87       42.89     20.57 o 
   1 -11  15       23.97       45.16     22.48 o 
  -5 -10  15        2.59       14.22     18.37 o 
  -4 -10  15      444.20      481.78     40.40 o 
  -3 -10  15      689.02      690.19     45.38 o 
  -2 -10  15      139.55      147.62     24.40 o 
  -1 -10  15      306.12      286.11     31.30 o 
   0 -10  15      713.29      722.43     47.68 o 
   1 -10  15      190.60      217.73     29.69 o 
   2 -10  15        0.04        4.08     17.60 o 
   3 -10  15       34.62       20.92     19.84 o 
  -6  -9  15      169.00      139.17     19.86 o 
  -5  -9  15      606.01      604.83     31.48 o 
  -4  -9  15      299.76      294.99     22.11 o 
  -3  -9  15      168.51      191.64     18.62 o 
  -2  -9  15     1124.61     1088.65     38.51 o 
  -1  -9  15      457.88      494.54     39.07 o 
   0  -9  15       92.40       78.76     20.90 o 
   1  -9  15      185.12      201.29     27.97 o 
   2  -9  15      201.06      190.02     29.28 o 
   3  -9  15        2.85       -9.54     16.47 o 
   4  -9  15       16.90        3.49     18.76 o 
  -7  -8  15      151.10      127.00     22.73 o 
  -6  -8  15      241.14      273.96     23.16 o 
  -5  -8  15       60.76       67.40     12.09 o 
  -4  -8  15     1251.19     1317.53     35.55 o 
  -3  -8  15     1277.80     1244.69     72.30 o 
  -2  -8  15      112.32      101.90     14.61 o 
  -1  -8  15      947.52      884.84     37.89 o 
   0  -8  15     1255.44     1167.32     57.01 o 
   1  -8  15      216.16      257.17     29.09 o 
   2  -8  15        0.88        0.34     15.28 o 
   3  -8  15       51.02       53.99     20.48 o 
   4  -8  15        1.91       -0.20     15.82 o 
   5  -8  15       63.11       47.54     22.65 o 
  -7  -7  15        8.41        4.90     12.05 o 
  -6  -7  15      305.34      337.27     19.89 o 
  -5  -7  15     1310.66     1297.65     35.72 o 
  -4  -7  15      220.77      224.29     16.00 o 
  -3  -7  15      603.34      594.47     26.47 o 
  -2  -7  15     2009.56     2024.65     54.04 o 
  -1  -7  15     1693.19     1718.76     48.13 o 
   0  -7  15      150.35      159.28     16.71 o 
   1  -7  15      232.44      238.88     18.75 o 
   2  -7  15      198.23      197.83     26.19 o 
   3  -7  15        0.95       -3.30     13.91 o 
   4  -7  15       12.62        9.48     17.18 o 
   5  -7  15      247.30      221.77     31.30 o 
   6  -7  15      169.64      137.66     28.63 o 
  -8  -6  15       38.54       27.61     15.15 o 
  -7  -6  15      549.89      599.01     32.32 o 
  -6  -6  15       91.06      116.15     13.60 o 
  -5  -6  15     1257.30     1230.91     34.02 o 
  -4  -6  15     2701.74     2668.10     55.45 o 
  -3  -6  15     1052.08     1095.39     38.96 o 
  -2  -6  15       19.24       19.36     13.62 o 
  -1  -6  15      920.47      894.12     33.18 o 
   0  -6  15     2833.06     2797.84     65.73 o 
   1  -6  15     1463.01     1511.71     44.30 o 
   2  -6  15      318.83      239.31     18.91 o 
   3  -6  15        4.64        2.76     14.12 o 
   4  -6  15       74.15       31.25     18.06 o 
   5  -6  15        7.51       15.85     17.46 o 
   6  -6  15      163.31      133.49     26.80 o 
   7  -6  15      580.91      571.12     46.21 o 
  -8  -5  15       84.82       97.55     18.28 o 
  -7  -5  15      208.44      225.25     17.54 o 
  -6  -5  15     1598.86     1535.66     39.30 o 
  -5  -5  15     1551.91     1552.91     38.62 o 
  -4  -5  15        4.44       29.63      9.43 o 
  -3  -5  15     3417.90     3326.37     60.31 o 
  -2  -5  15     2521.27     2583.94     64.72 o 
  -1  -5  15     2466.13     2445.98     59.18 o 
   0  -5  15       59.03       43.47     11.73 o 
   1  -5  15      606.91      654.90     28.12 o 
   2  -5  15      252.14      269.78     19.67 o 
   3  -5  15        0.35       -7.54      9.50 o 
   4  -5  15       10.10       -2.22     15.37 o 
   5  -5  15      397.75      316.13     32.78 o 
   6  -5  15      338.30      402.32     36.88 o 
   7  -5  15       23.91        6.95     18.65 o 
  -8  -4  15      239.72      310.25     20.12 o 
  -7  -4  15      452.67      438.65     22.01 o 
  -6  -4  15        3.80       18.07     12.81 o 
  -5  -4  15      912.27      928.11     28.63 o 
  -4  -4  15     3977.75     3921.69    102.56 o 
  -3  -4  15     5088.53     5118.48     99.16 o 
  -2  -4  15       57.92       72.07     10.12 o 
  -1  -4  15     4794.88     4822.02     96.70 o 
   0  -4  15     1317.70     1392.85     41.36 o 
   1  -4  15        2.15       -0.25      8.24 o 
   2  -4  15       68.64       41.90     10.94 o 
   3  -4  15      118.70      123.53     14.82 o 
   4  -4  15       13.51       15.75     10.06 o 
   5  -4  15       83.90      100.33     14.23 o 
   6  -4  15        0.87       -5.18     14.49 o 
   7  -4  15      661.96      717.96     48.09 o 
   8  -4  15      978.29     1005.15     58.47 o 
  -9  -3  15       88.23       89.14     14.82 o 
  -8  -3  15       57.98       45.14     12.32 o 
  -7  -3  15      193.24      252.96     18.00 o 
  -6  -3  15     1275.28     1251.17     42.52 o 
  -5  -3  15     1823.57     1763.77     40.88 o 
  -4  -3  15      783.95      679.63     23.12 o 
  -3  -3  15      500.56      564.01     25.94 o 
  -2  -3  15     9755.17     9490.82    149.74 o 
  -1  -3  15     3391.18     3222.19     70.99 o 
   0  -3  15      380.46      400.23     21.37 o 
   1  -3  15      390.25      351.57     28.79 o 
   2  -3  15       76.98       73.86     15.26 o 
   3  -3  15      109.62      135.24     22.47 o 
   4  -3  15        1.77        6.04     10.12 o 
   5  -3  15      586.97      620.35     27.63 o 
   6  -3  15     1297.34     1412.49     60.49 o 
   7  -3  15      120.62      151.68     26.02 o 
   8  -3  15      171.94      128.52     25.19 o 
  -9  -2  15       26.39       18.53     11.72 o 
  -8  -2  15      108.52      114.08     19.03 o 
  -7  -2  15      415.33      381.71     20.63 o 
  -6  -2  15      304.42      248.11     20.92 o 
  -5  -2  15      509.29      506.57     23.23 o 
  -4  -2  15     2196.17     2245.79     45.97 o 
  -3  -2  15     4042.41     4008.56     67.88 o 
  -2  -2  15      980.19      876.28     24.06 o 
  -1  -2  15      806.32      860.30     28.87 o 
   0  -2  15     3025.12     2828.46     63.18 o 
   1  -2  15        3.00        1.03      7.07 o 
   2  -2  15      125.99      102.02     12.17 o 
   3  -2  15      236.82      250.54     17.18 o 
   4  -2  15      886.70      924.85     32.18 o 
   5  -2  15      224.97      259.79     18.80 o 
   6  -2  15      193.93      227.41     18.57 o 
   7  -2  15     2108.63     2121.81     56.99 o 
   9  -2  15      175.17      183.67     29.32 o 
  -9  -1  15       57.17       48.00     12.65 o 
  -8  -1  15      141.37      108.88     14.44 o 
  -7  -1  15      148.21      197.77     38.91 o 
  -6  -1  15     1613.64     1518.17     46.98 o 
  -5  -1  15     3131.93     2930.86     69.41 o 
  -4  -1  15      129.11      126.50     15.20 o 
  -3  -1  15     2704.04     2686.63     62.93 o 
  -2  -1  15     2195.25     2177.16     41.89 o 
  -1  -1  15      608.13      642.12     18.56 o 
   0  -1  15       60.06       55.45     10.09 o 
   1  -1  15      422.29      494.58     21.89 o 
   2  -1  15      188.51      205.90     32.22 o 
   3  -1  15        0.93       14.39      8.11 o 
   4  -1  15      181.54      217.38     20.28 o 
   5  -1  15     2097.64     2214.00     54.92 o 
   6  -1  15     1897.11     1224.92     53.91 o 
   7  -1  15      145.61      159.62     20.93 o 
   8  -1  15      510.21      585.19     29.91 o 
   9  -1  15     1383.57     1337.11     46.28 o 
  -9   0  15       28.39       49.43     14.65 o 
  -8   0  15      255.37      260.52     18.76 o 
  -7   0  15      793.22      741.78     27.46 o 
  -6   0  15      164.18      192.02     15.02 o 
  -5   0  15     1056.93     1076.12     30.44 o 
  -4   0  15     4598.61     4438.11     74.81 o 
  -3   0  15     1195.21     1177.58     29.44 o 
  -2   0  15      338.41      340.76     14.80 o 
  -1   0  15     1336.10     1280.61     28.19 o 
   0   0  15      191.92      206.27     14.92 o 
   1   0  15      989.88      924.72     30.29 o 
   2   0  15       36.12       25.81      8.36 o 
   3   0  15      521.13      511.81     22.54 o 
   4   0  15      811.26      828.45     29.30 o 
   5   0  15        6.38        6.20      7.83 o 
   6   0  15      791.48      790.63     30.31 o 
   7   0  15     1913.07     1807.03     50.33 o 
   8   0  15     1219.96     1271.42     43.28 o 
   9   0  15      113.92       94.18     23.81 o 
  -8   1  15       31.30       28.18     11.24 o 
  -7   1  15      279.71      255.22     18.00 o 
  -6   1  15     2093.88     2094.06     47.12 o 
  -5   1  15     1669.57     1680.94     39.52 o 
  -4   1  15      234.06      237.44     14.86 o 
  -3   1  15     3989.13     3902.79     66.50 o 
  -2   1  15     2456.00     2427.02     45.65 o 
  -1   1  15      134.95      134.78      9.64 o 
   0   1  15      270.84      268.29     11.79 o 
   1   1  15      176.72      196.43     14.63 o 
   2   1  15       94.52       77.55     18.43 o 
   3   1  15        7.55        5.79      7.06 o 
   4   1  15       54.08       61.90     10.41 o 
   5   1  15      928.51      906.88     65.53 o 
   6   1  15     1227.45     1176.96     37.17 o 
   7   1  15       46.34       61.55     12.49 o 
   8   1  15      844.94      738.99     47.81 o 
   9   1  15      928.54     1016.76     59.34 o 
  -8   2  15      549.45      551.54     31.74 o 
  -7   2  15      398.96      411.57     21.64 o 
  -6   2  15        0.71        7.78      8.84 o 
  -5   2  15     1431.93     1433.32     36.23 o 
  -4   2  15     2667.87     2709.18     52.73 o 
  -3   2  15      186.78      208.99     13.28 o 
  -2   2  15      850.14      820.51     23.51 o 
  -1   2  15     1642.13     1567.30     33.03 o 
   0   2  15     1362.04     1316.52     28.38 o 
   1   2  15      117.60       96.97     16.09 o 
   2   2  15       19.33       14.70      8.67 o 
   3   2  15      132.66      185.77     14.50 o 
   4   2  15      945.85      976.71     31.90 o 
   5   2  15      116.55      110.32     12.87 o 
   6   2  15      620.02      571.85     25.18 o 
   7   2  15     1443.86     1426.62     42.79 o 
   8   2  15     1555.46     1543.31     70.88 o 
   9   2  15       11.31       27.60     20.56 o 
  10   2  15      752.23      713.27     53.85 o 
  -8   3  15       18.35       19.07     11.76 o 
  -7   3  15      440.66      427.36     22.19 o 
  -6   3  15     1331.66     1273.51     35.42 o 
  -5   3  15      333.57      340.78     22.59 o 
  -4   3  15      274.29      242.58     15.15 o 
  -3   3  15     1423.55     1340.21     36.58 o 
  -2   3  15     1987.31     1884.86     39.34 o 
  -1   3  15      362.82      315.00     14.92 o 
   0   3  15       56.98       50.66      7.48 o 
   1   3  15       61.01       46.62      6.82 o 
   2   3  15        0.17        2.54      7.60 o 
   3   3  15      468.82      461.11     21.42 o 
   4   3  15       85.56       87.51     11.58 o 
   5   3  15      802.22      758.91     27.76 o 
   6   3  15     1401.50     1398.78     40.09 o 
   7   3  15      115.15      113.48     22.16 o 
   8   3  15      943.31      850.12     52.01 o 
   9   3  15     1218.05     1278.66     67.43 o 
  10   3  15      438.37      517.10     48.18 o 
  -8   4  15      259.46      290.39     25.66 o 
  -7   4  15      181.55      197.73     17.20 o 
  -6   4  15       72.61       69.80     11.85 o 
  -5   4  15      650.70      600.64     23.52 o 
  -4   4  15      759.66      712.96     24.68 o 
  -3   4  15      137.53      130.87     14.81 o 
  -2   4  15      144.66      146.79     12.21 o 
  -1   4  15     1063.53     1011.68     26.24 o 
   0   4  15      458.21      415.15     16.19 o 
   1   4  15       93.39       84.90      8.47 o 
   2   4  15       13.61       12.24      5.92 o 
   3   4  15     1520.10     1505.44     77.14 o 
   4   4  15     1635.44     1641.68     46.85 o 
   5   4  15      149.66      187.93     15.05 o 
   6   4  15     1240.88     1264.38     59.79 o 
   7   4  15     3080.66     3280.06    112.34 o 
   8   4  15     1082.87     1119.90     60.73 o 
   9   4  15        0.05      -18.84     17.15 o 
  10   4  15      448.14      408.69     43.69 o 
  -7   5  15      346.29      343.13     26.38 o 
  -6   5  15      770.92      724.63     34.42 o 
  -5   5  15      175.47      184.13     16.22 o 
  -4   5  15       27.88       11.12      8.59 o 
  -3   5  15     1182.79     1122.22     30.52 o 
  -2   5  15     3483.45     3314.94     59.73 o 
  -1   5  15     1026.90     1006.29     32.57 o 
   0   5  15       84.22       73.13      8.84 o 
   1   5  15        9.54       15.30      6.51 o 
   2   5  15       81.43       93.17     10.76 o 
   3   5  15        1.83       18.88      6.39 o 
   4   5  15       71.61       81.62     19.90 o 
   5   5  15     1522.83     1414.89     62.61 o 
   6   5  15     2355.46     2501.82     92.27 o 
   7   5  15       54.95       64.82     20.86 o 
   8   5  15     1859.40     1908.42     83.38 o 
   9   5  15      906.41      885.35     56.86 o 
  10   5  15      132.78       99.97     27.52 o 
  -7   6  15      153.61      244.33     24.25 o 
  -6   6  15        0.04       10.19     17.23 o 
  -5   6  15      431.77      401.15     30.84 o 
  -4   6  15      862.45      820.89     27.02 o 
  -3   6  15      211.67      247.29     21.12 o 
  -2   6  15       66.60       55.72      9.90 o 
  -1   6  15      619.81      601.63     21.48 o 
   0   6  15      506.47      478.66     33.41 o 
   1   6  15       11.22       21.69      7.34 o 
   2   6  15      151.39      176.76     11.55 o 
   3   6  15      144.60      168.73     11.08 o 
   4   6  15     2014.75     2032.20     77.23 o 
   5   6  15       18.03       48.96     18.86 o 
   6   6  15     2998.97     2952.37    103.54 o 
   7   6  15     2879.50     2869.92    104.87 o 
   8   6  15      831.02      870.85     54.56 o 
   9   6  15      193.81      144.50     29.15 o 
  -6   7  15      619.59      730.14     36.85 o 
  -5   7  15      316.41      333.23     28.40 o 
  -4   7  15      123.30       88.98     15.50 o 
  -3   7  15     1088.23     1102.32     31.28 o 
  -2   7  15     2137.43     2099.36     44.90 o 
  -1   7  15      388.09      418.38     18.61 o 
   0   7  15       76.91       69.51      9.88 o 
   1   7  15       33.99       36.09      7.96 o 
   2   7  15      113.28       99.40     14.46 o 
   3   7  15       30.91       32.48      8.29 o 
   4   7  15     1066.25     1096.30     53.18 o 
   5   7  15     1233.18     1243.42     59.63 o 
   6   7  15      660.94      698.73     47.07 o 
   7   7  15       62.36       78.89     22.56 o 
   8   7  15     1025.98      957.93     57.97 o 
   9   7  15      891.66      773.26     54.41 o 
  -6   8  15        9.42        9.75     13.84 o 
  -5   8  15      299.31      301.74     25.28 o 
  -4   8  15      633.80      670.51     34.31 o 
  -3   8  15       45.77       56.99     14.02 o 
  -2   8  15      126.78      113.89     15.54 o 
  -1   8  15      118.02      121.81     15.22 o 
   0   8  15      232.76      233.27     14.63 o 
   1   8  15       14.75        3.82      7.33 o 
   2   8  15       50.37       66.41     17.47 o 
   3   8  15      912.01      899.68     33.60 o 
   4   8  15      516.29      511.95     26.45 o 
   5   8  15      111.24      119.84     23.44 o 
   6   8  15      757.15      700.23     47.75 o 
   7   8  15     1185.04     1103.89     61.34 o 
   8   8  15      423.27      378.61     40.21 o 
   9   8  15       10.61        3.70     18.60 o 
  -5   9  15       45.92       63.98     17.15 o 
  -4   9  15       62.41       67.68     16.14 o 
  -3   9  15      463.10      464.97     38.18 o 
  -2   9  15      172.79      161.55     18.10 o 
  -1   9  15        0.54       -8.98      9.94 o 
   0   9  15      281.13      262.80     16.17 o 
   1   9  15       14.91       11.46      8.19 o 
   2   9  15      154.05      164.72     17.74 o 
   3   9  15        0.15        5.10     10.95 o 
   4   9  15      298.39      289.15     21.98 o 
   5   9  15     1253.78     1210.78     59.95 o 
   6   9  15      236.52      250.14     30.59 o 
   7   9  15       61.97       52.27     22.50 o 
   8   9  15      342.22      311.89     37.02 o 
  -4  10  15      218.09      245.09     23.68 o 
  -3  10  15       23.87       32.95     14.65 o 
  -2  10  15       35.40       54.45     15.21 o 
  -1  10  15       66.48       61.97     14.78 o 
   0  10  15      137.40      161.38     17.68 o 
   1  10  15       44.13       54.86     20.87 o 
   2  10  15      120.72      102.89     16.44 o 
   3  10  15      412.38      434.02     46.05 o 
   4  10  15      381.12      381.44     25.22 o 
   5  10  15        0.05       -5.54     11.12 o 
   6  10  15      408.81      392.47     38.61 o 
   7  10  15      743.49      740.68     52.74 o 
   8  10  15      275.03      273.36     36.57 o 
  -3  11  15       42.93       37.98     16.46 o 
  -2  11  15       59.23       42.47     12.75 o 
  -1  11  15       19.13       26.41     13.92 o 
   0  11  15       17.48       15.15     19.12 o 
   1  11  15      323.65      267.15     33.00 o 
   2  11  15      359.96      330.12     36.74 o 
   3  11  15       23.62       17.66     12.45 o 
   4  11  15      412.49      401.49     27.00 o 
   5  11  15      546.53      469.72     60.18 o 
   6  11  15      104.15      112.13     18.10 o 
   7  11  15       78.47       52.16     21.69 o 
  -1  12  15       30.91       78.10     26.62 o 
   0  12  15        3.43        1.09     20.68 o 
   1  12  15       48.28       26.20     21.63 o 
   2  12  15       18.25       19.77     21.34 o 
   3  12  15      424.76      411.14     41.50 o 
   4  12  15      163.94      225.94     32.91 o 
   5  12  15        4.35       -1.70     12.52 o 
   6  12  15      497.06      597.57     48.80 o 
   1  13  15        9.66       16.76     21.10 o 
   2  13  15        6.14        5.42     19.78 o 
   3  13  15       35.73       30.46     22.14 o 
   4  13  15      134.89      115.63     28.96 o 
  -4 -10  16        1.00       -3.11     16.82 o 
  -3 -10  16        0.32       -3.24     15.22 o 
  -2 -10  16        7.90       15.06     17.61 o 
  -1 -10  16       25.90       36.89     18.45 o 
   0 -10  16       31.61       53.05     20.44 o 
   1 -10  16      208.46      248.22     32.00 o 
   2 -10  16      464.40      516.12     45.68 o 
  -6  -9  16       13.09        4.83     19.55 o 
  -5  -9  16       82.56       47.11     21.96 o 
  -4  -9  16       59.46       59.86     13.55 o 
  -3  -9  16        3.27        3.85     11.21 o 
  -2  -9  16       25.10       39.09     17.65 o 
  -1  -9  16      225.17      247.98     30.67 o 
   0  -9  16      177.81      189.76     27.45 o 
   1  -9  16       73.14       50.72     21.05 o 
   2  -9  16       41.32       37.40     20.34 o 
   3  -9  16      592.82      536.03     44.05 o 
   4  -9  16      803.20      802.64     55.52 o 
  -6  -8  16      460.20      442.45     28.72 o 
  -5  -8  16       92.64      106.92     16.01 o 
  -4  -8  16        8.83       17.14     11.64 o 
  -3  -8  16       82.42       81.61     14.51 o 
  -2  -8  16        5.11       18.11     11.43 o 
  -1  -8  16        1.45        2.81     10.58 o 
   0  -8  16       15.09        6.99     14.91 o 
   1  -8  16      610.39      601.94     42.33 o 
   2  -8  16      801.09      844.70     51.15 o 
   3  -8  16       35.06       27.63     18.88 o 
   4  -8  16      186.27      175.18     28.65 o 
   5  -8  16      695.34      729.10     52.97 o 
  -7  -7  16      194.20      135.66     34.53 o 
  -6  -7  16        1.01       -1.53     12.88 o 
  -5  -7  16      137.93      163.21     14.81 o 
  -4  -7  16      148.17      201.78     19.59 o 
  -3  -7  16      100.81      103.71     31.13 o 
  -2  -7  16       98.41       91.45     15.15 o 
  -1  -7  16      234.47      233.73     19.73 o 
   0  -7  16      146.37      136.55     15.95 o 
   1  -7  16        0.39      -13.20     14.41 o 
   2  -7  16      378.49      372.53     34.21 o 
   3  -7  16     1725.03     1745.91     75.80 o 
   4  -7  16      617.78      614.32     45.02 o 
   5  -7  16        0.83        3.73     16.65 o 
   6  -7  16       80.57      130.04     27.52 o 
  -7  -6  16      247.00      220.50     32.37 o 
  -6  -6  16      521.15      533.45     23.76 o 
  -5  -6  16      318.46      331.95     18.91 o 
  -4  -6  16       30.31       44.98     10.47 o 
  -3  -6  16        2.49       13.86     10.49 o 
  -2  -6  16        0.51        7.18     12.33 o 
  -1  -6  16       12.03       26.14     10.81 o 
   0  -6  16      123.96      147.21     22.40 o 
   1  -6  16     2040.49     2005.22     60.43 o 
   2  -6  16     1161.52     1239.87     51.67 o 
   3  -6  16       67.49       59.56     19.08 o 
   4  -6  16      795.74      956.24     53.62 o 
   5  -6  16     1048.76     1114.19     61.07 o 
   6  -6  16       55.86       62.87     21.80 o 
  -8  -5  16      416.66      487.24     31.59 o 
  -7  -5  16      121.34      142.34     18.46 o 
  -6  -5  16       14.32       23.46     10.48 o 
  -5  -5  16      469.15      520.13     22.96 o 
  -4  -5  16      398.92      377.35     18.81 o 
  -3  -5  16      109.65      140.18     16.52 o 
  -2  -5  16        0.97      -12.96      8.78 o 
  -1  -5  16      250.16      290.11     20.57 o 
   0  -5  16     2197.46     2079.52     54.30 o 
   1  -5  16      262.44      250.82     19.38 o 
   2  -5  16     1601.48     1680.26     47.76 o 
   3  -5  16     3668.14     3676.41    141.40 o 
   4  -5  16      800.26      756.39     46.65 o 
   5  -5  16        3.35       26.51     16.95 o 
   6  -5  16      249.50      298.99     33.90 o 
   7  -5  16      270.41      230.74     32.48 o 
  -8  -4  16       26.69       14.35     10.94 o 
  -7  -4  16      556.09      580.02     53.82 o 
  -6  -4  16      583.31      541.35     23.84 o 
  -5  -4  16      109.40      110.04     12.88 o 
  -4  -4  16        0.18        1.60      8.28 o 
  -3  -4  16      105.21      101.83     11.69 o 
  -2  -4  16      666.60      758.66     31.54 o 
  -1  -4  16      743.10      732.87     39.57 o 
   0  -4  16      533.99      541.37     25.99 o 
   1  -4  16     4317.29     4433.98    103.02 o 
   2  -4  16     2458.41     2456.49     81.94 o 
   3  -4  16       32.55       27.38     11.10 o 
   4  -4  16     1358.33     1318.32     41.40 o 
   5  -4  16     1009.64     1019.86     36.49 o 
   6  -4  16      228.71      178.23     26.71 o 
   7  -4  16        2.40       12.64     16.89 o 
   8  -4  16       47.67       39.99     21.19 o 
  -8  -3  16      526.10      541.04     31.89 o 
  -7  -3  16       79.81       86.80     13.48 o 
  -6  -3  16      124.50      167.13     14.98 o 
  -5  -3  16      302.44      346.58     18.78 o 
  -4  -3  16       21.60       18.78      8.93 o 
  -3  -3  16       43.58       63.88     10.54 o 
  -2  -3  16       78.62      103.10     15.50 o 
  -1  -3  16     6312.90     6288.96    120.41 o 
   0  -3  16     4162.41     4121.38     86.20 o 
   1  -3  16       92.64      130.02     18.18 o 
   2  -3  16     1749.42     1918.39     50.22 o 
   3  -3  16     3742.16     3799.65     81.12 o 
   4  -3  16     2359.71     2195.40     55.97 o 
   5  -3  16        4.44        0.44      9.92 o 
   6  -3  16      688.49      644.91     42.73 o 
   7  -3  16      328.67      313.83     33.86 o 
   8  -3  16       34.84       42.12     19.89 o 
  -8  -2  16       27.27       28.46     11.44 o 
  -7  -2  16      894.48      842.51     30.23 o 
  -6  -2  16      521.18      471.97     27.86 o 
  -5  -2  16       18.54       22.87      9.45 o 
  -4  -2  16        4.86       -2.76      7.37 o 
  -3  -2  16     1306.71     1353.01     35.88 o 
  -2  -2  16     1801.24     1774.83     38.01 o 
  -1  -2  16      239.03      366.99     23.14 o 
   0  -2  16     1782.77     1759.79     47.28 o 
   1  -2  16     3518.23     3416.00     73.89 o 
   2  -2  16      918.31      898.65     39.04 o 
   3  -2  16       36.82       21.92      9.50 o 
   4  -2  16      596.62      591.30     37.10 o 
   5  -2  16     2951.65     2844.83     67.08 o 
   6  -2  16      533.49      542.04     28.43 o 
   7  -2  16        1.71      -17.21     15.72 o 
   8  -2  16       32.53       -2.81     11.55 o 
  -8  -1  16      604.87      664.33     28.15 o 
  -7  -1  16      341.40      330.17     20.14 o 
  -6  -1  16       82.90       99.67     15.95 o 
  -5  -1  16      262.79      296.34     21.54 o 
  -4  -1  16      137.01      136.87     15.91 o 
  -3  -1  16       54.64       63.75     10.10 o 
  -2  -1  16     1988.24     2155.43     42.55 o 
  -1  -1  16     2380.48     2536.28     60.22 o 
   0  -1  16      815.87      869.18     30.88 o 
   1  -1  16        7.75       31.05     14.28 o 
   2  -1  16     2982.37     3013.98     75.69 o 
   3  -1  16     4510.08     4249.92     86.54 o 
   4  -1  16     1163.20     1127.47     39.27 o 
   5  -1  16       20.26        1.24      9.14 o 
   6  -1  16      814.24      819.98     31.97 o 
   7  -1  16      723.79      694.37     50.88 o 
   8  -1  16       18.29       37.74     13.64 o 
   9  -1  16       18.11       23.28     16.86 o 
  -8   0  16       23.49       26.24     11.16 o 
  -7   0  16      326.18      384.03     21.28 o 
  -6   0  16      530.18      558.12     23.88 o 
  -5   0  16      175.16      166.60     14.15 o 
  -4   0  16        1.53       10.48      8.01 o 
  -3   0  16      564.63      592.72     21.46 o 
  -2   0  16      187.40      214.88     13.11 o 
  -1   0  16       16.05       27.07      9.51 o 
   0   0  16      707.01      732.72     27.57 o 
   1   0  16     1346.07     1280.16     81.46 o 
   2   0  16     1288.13     1190.39     35.93 o 
   3   0  16      181.61      198.74     15.86 o 
   4   0  16     2123.88     1964.63     50.15 o 
   5   0  16     1806.05     1836.11     71.30 o 
   6   0  16      432.72      436.30     24.20 o 
   7   0  16       46.12       46.06     12.31 o 
   8   0  16      213.14      275.76     21.89 o 
   9   0  16       11.12       55.38     22.47 o 
  -8   1  16      309.37      328.62     32.19 o 
  -7   1  16       85.52       84.47     13.11 o 
  -6   1  16        3.58       21.92     12.47 o 
  -5   1  16        3.86       25.73      9.03 o 
  -4   1  16      138.80      177.11     20.29 o 
  -3   1  16      150.37      151.52     12.29 o 
  -2   1  16      248.70      272.54     19.97 o 
  -1   1  16      321.28      334.44     18.25 o 
   0   1  16     1039.88     1087.14     34.28 o 
   1   1  16       74.81       69.81     10.69 o 
   2   1  16     2628.98     2553.95     58.39 o 
   3   1  16     5005.83     4776.88     94.00 o 
   4   1  16      891.78      900.59     31.14 o 
   5   1  16       65.90       48.97     10.59 o 
   6   1  16      648.07      664.93     28.07 o 
   7   1  16      153.59      195.78     18.17 o 
   8   1  16        6.91       19.48     20.09 o 
   9   1  16       20.85        0.06     18.13 o 
  -8   2  16       80.13       73.92     14.50 o 
  -7   2  16      135.55      173.47     15.86 o 
  -6   2  16      129.56      143.42     14.17 o 
  -5   2  16        5.94       10.01      8.86 o 
  -4   2  16       75.20       82.08     10.83 o 
  -3   2  16      210.26      186.03     13.45 o 
  -2   2  16      494.04      484.84     18.73 o 
  -1   2  16      185.57      189.51     14.65 o 
   0   2  16      529.88      535.18     17.43 o 
   1   2  16     2369.09     2332.04     55.16 o 
   2   2  16     2100.94     2015.75     60.71 o 
   3   2  16      142.20      128.90     13.36 o 
   4   2  16     4225.73     4217.80     85.73 o 
   5   2  16     1248.14     1265.11     38.21 o 
   6   2  16       53.48       57.37     11.25 o 
   7   2  16       70.32       54.56     20.42 o 
   8   2  16        1.40       27.74     18.68 o 
   9   2  16       10.82       33.63     20.41 o 
  -8   3  16      192.94      218.07     18.59 o 
  -7   3  16        8.93       11.21     10.23 o 
  -6   3  16       19.95       24.59      9.59 o 
  -5   3  16        8.39       11.10      8.70 o 
  -4   3  16       28.64       18.61      8.36 o 
  -3   3  16        9.32       20.26      8.16 o 
  -2   3  16      218.86      210.27     13.48 o 
  -1   3  16     2270.84     2179.67     42.83 o 
   0   3  16     3318.43     3227.84     55.45 o 
   1   3  16       66.28       48.34      9.89 o 
   2   3  16     5040.24     4874.93     94.81 o 
   3   3  16     6023.22     6010.32    112.62 o 
   4   3  16     2331.04     2307.71     54.76 o 
   5   3  16        0.98        4.04      7.57 o 
   6   3  16      576.08      596.83     26.16 o 
   7   3  16      203.02      161.47     26.34 o 
   8   3  16        1.14       45.40     20.55 o 
   9   3  16       12.34       11.56     18.12 o 
  -7   4  16      396.40      415.92     22.94 o 
  -6   4  16       57.36       91.20     13.36 o 
  -5   4  16        3.63       13.07      8.70 o 
  -4   4  16        1.17       -1.96      7.35 o 
  -3   4  16      278.85      273.08     20.01 o 
  -2   4  16     2138.90     2094.82     43.54 o 
  -1   4  16       23.32       32.67     11.03 o 
   0   4  16     3068.54     2919.38     52.07 o 
   1   4  16     5387.80     5226.49     99.58 o 
   2   4  16     1116.99     1145.24     35.03 o 
   3   4  16     1119.16     1110.99     34.14 o 
   4   4  16     2532.91     2501.28     57.69 o 
   5   4  16     1301.68     1291.48     37.96 o 
   6   4  16        1.94       -0.01     15.62 o 
   7   4  16       72.17       46.11     20.10 o 
   8   4  16        1.15       32.09     19.62 o 
   9   4  16       53.50       74.30     23.50 o 
  -7   5  16        7.20       29.18     14.79 o 
  -6   5  16       78.17      105.76     17.96 o 
  -5   5  16        2.03        7.95      9.24 o 
  -4   5  16       78.38       86.58     11.92 o 
  -3   5  16        0.09        7.22      8.37 o 
  -2   5  16     1080.28      991.85     28.23 o 
  -1   5  16     2888.10     2719.86     71.79 o 
   0   5  16     1490.00     1547.03     34.49 o 
   1   5  16     1443.55     1414.31     31.91 o 
   2   5  16     5350.94     5331.41     82.47 o 
   3   5  16     3404.02     3412.57     72.08 o 
   4   5  16     1137.04     1076.19     33.80 o 
   5   5  16      351.19      326.60     32.11 o 
   6   5  16     1006.65     1064.85     57.09 o 
   7   5  16       39.16       40.15     19.51 o 
   8   5  16       77.24       81.34     23.41 o 
   9   5  16       45.07       49.57     23.37 o 
  -6   6  16      128.96      201.54     21.73 o 
  -5   6  16        0.11        8.74     11.84 o 
  -4   6  16       47.49       27.10     10.41 o 
  -3   6  16      425.70      421.56     19.80 o 
  -2   6  16      668.96      678.92     40.55 o 
  -1   6  16      115.86      126.68     13.41 o 
   0   6  16     3048.62     3026.77     95.47 o 
   1   6  16     1879.47     1937.91     39.72 o 
   2   6  16       46.69       63.35      8.80 o 
   3   6  16      397.78      390.72     20.66 o 
   4   6  16     1742.24     1686.87     69.79 o 
   5   6  16      214.75      232.19     29.08 o 
   6   6  16        0.40       13.42     17.86 o 
   7   6  16       99.28      100.57     24.48 o 
   8   6  16        1.38       16.45     18.13 o 
   9   6  16      184.26      179.23     32.45 o 
  -6   7  16        0.92        8.10     13.65 o 
  -5   7  16        6.29        8.81     27.43 o 
  -4   7  16      129.52      123.57     17.77 o 
  -3   7  16       47.03       33.74     12.51 o 
  -2   7  16      819.31      801.41     34.37 o 
  -1   7  16     1279.65     1243.88     32.43 o 
   0   7  16       38.86       42.67      9.14 o 
   1   7  16      284.18      260.88     18.03 o 
   2   7  16     1543.72     1521.21     34.52 o 
   3   7  16     1729.99     1698.87     46.85 o 
   4   7  16      236.77      236.48     28.10 o 
   5   7  16      307.11      256.47     29.96 o 
   6   7  16      308.73      297.78     32.57 o 
   7   7  16        7.08       16.66     19.36 o 
   8   7  16        2.70       51.26     22.27 o 
   9   7  16       17.57       30.53     20.66 o 
  -5   8  16        2.19       17.48     13.58 o 
  -4   8  16       73.75       74.55     16.28 o 
  -3   8  16      245.53      204.38     21.74 o 
  -2   8  16       89.86       86.23     21.17 o 
  -1   8  16       26.27        6.68      6.37 o 
   0   8  16      206.80      194.78     14.28 o 
   1   8  16     1556.41     1517.47     35.67 o 
   2   8  16      821.41      744.59     87.61 o 
   3   8  16      230.68      197.44     18.04 o 
   4   8  16      501.59      535.60     39.39 o 
   5   8  16      338.76      357.07     34.59 o 
   6   8  16       43.45       55.73     20.06 o 
   7   8  16        0.02       10.54     19.05 o 
   8   8  16       38.28       60.67     23.01 o 
   9   8  16       17.23       24.87     22.01 o 
  -5   9  16       15.21       14.98     14.84 o 
  -4   9  16       33.27       27.89     14.57 o 
  -3   9  16       23.74       22.99     13.37 o 
  -2   9  16      266.33      226.40     21.14 o 
  -1   9  16      405.28      383.01     24.00 o 
   0   9  16      292.66      296.87     17.33 o 
   1   9  16       17.67       -4.64      7.90 o 
   2   9  16     1287.41     1267.58     42.50 o 
   3   9  16      574.54      377.27     32.46 o 
   4   9  16        2.97       16.21     11.93 o 
   5   9  16        1.88       -9.15     14.54 o 
   6   9  16       11.91       -8.56     15.04 o 
   7   9  16       17.35       18.27     18.75 o 
   8   9  16        0.47       -0.48     17.87 o 
  -4  10  16       28.60       28.19     15.17 o 
  -3  10  16      147.23      155.90     19.74 o 
  -2  10  16       30.83       35.17     14.34 o 
  -1  10  16       27.92       31.07     13.35 o 
   0  10  16      634.93      641.56     33.07 o 
   1  10  16      417.58      460.97     38.32 o 
   2  10  16      314.85      340.11     23.81 o 
   3  10  16      118.53      114.67     21.35 o 
   4  10  16      593.87      814.11     50.25 o 
   5  10  16       95.28      118.55     23.88 o 
   6  10  16        9.65        3.31     16.81 o 
   7  10  16       27.87        5.01     18.51 o 
  -2  11  16      261.84      158.05     65.79 o 
  -1  11  16      419.24      455.25     28.23 o 
   0  11  16       51.08       56.77     23.22 o 
   1  11  16      316.89      280.02     33.54 o 
   2  11  16      287.10      363.74     38.43 o 
   3  11  16      193.10      299.03     23.52 o 
   4  11  16        7.95       -4.35     11.23 o 
   5  11  16       46.61        5.85     11.13 o 
   6  11  16       18.65       73.44     23.93 o 
   7  11  16       44.06       25.43     20.50 o 
  -1  12  16       33.58       59.17     25.05 o 
   0  12  16      347.10      377.10     41.26 o 
   1  12  16      270.86      283.68     35.84 o 
   2  12  16       34.87       36.18     22.48 o 
   3  12  16       79.34       99.93     26.15 o 
   4  12  16       91.63      110.48     26.66 o 
   5  12  16       34.71       34.24     15.38 o 
  -3 -10  17       39.59       54.70     20.25 o 
  -2 -10  17      254.49      259.25     32.16 o 
  -1 -10  17      686.23      633.09     45.79 o 
   0 -10  17      516.41      460.42     40.74 o 
   1 -10  17      101.76      115.48     26.66 o 
  -5  -9  17       30.93       24.31     21.48 o 
  -4  -9  17       74.44       89.34     16.44 o 
  -3  -9  17      746.18      763.95     34.17 o 
  -2  -9  17      590.63      603.95     42.32 o 
  -1  -9  17       16.37       47.70     19.41 o 
   0  -9  17      510.41      545.73     41.92 o 
   1  -9  17      625.06      674.36     46.89 o 
   2  -9  17       88.25       89.56     23.90 o 
   3  -9  17        1.30        3.44     19.12 o 
  -6  -8  17       19.39       15.41     21.24 o 
  -5  -8  17      423.45      408.54     26.94 o 
  -4  -8  17      518.82      482.33     34.57 o 
  -3  -8  17       30.35       28.04     12.24 o 
  -2  -8  17      404.51      384.25     24.76 o 
  -1  -8  17     1680.75     1698.84     51.02 o 
   0  -8  17      885.60      831.35     50.27 o 
   1  -8  17       28.48       38.57     18.64 o 
   2  -8  17      230.37      214.03     29.47 o 
   3  -8  17       22.32        0.96     18.19 o 
   4  -8  17        1.66       -0.49     17.40 o 
  -6  -7  17      333.67      278.09     19.00 o 
  -5  -7  17       49.95       16.45     12.60 o 
  -4  -7  17      361.25      380.83     24.91 o 
  -3  -7  17     1279.88     1286.11     43.25 o 
  -2  -7  17      594.46      575.04     28.80 o 
  -1  -7  17      119.97      148.73     32.71 o 
   0  -7  17      894.26      884.38     34.87 o 
   1  -7  17      519.76      527.07     39.71 o 
   2  -7  17       22.69       13.86     16.52 o 
   3  -7  17      133.21       82.95     22.72 o 
   4  -7  17       32.95       66.72     22.34 o 
   5  -7  17      104.80       76.64     24.12 o 
  -7  -6  17       65.72       30.43     21.75 o 
  -6  -6  17       76.88       54.14     11.93 o 
  -5  -6  17      961.62      947.15     30.49 o 
  -4  -6  17      841.53      770.57     33.75 o 
  -3  -6  17        8.85        7.64     23.39 o 
  -2  -6  17     1198.08     1246.43     42.08 o 
  -1  -6  17     2056.50     1989.60     54.70 o 
   0  -6  17      680.03      566.04     28.07 o 
   1  -6  17      264.95      250.39     20.02 o 
   2  -6  17      132.04      150.81     16.93 o 
   3  -6  17        0.95       10.75     15.49 o 
   4  -6  17        7.66       24.08     16.98 o 
   5  -6  17       14.16       51.70     21.11 o 
   6  -6  17      107.55      135.48     27.65 o 
  -7  -5  17      371.54      342.17     20.95 o 
  -6  -5  17      514.25      474.61     22.52 o 
  -5  -5  17       26.21        9.02     10.22 o 
  -4  -5  17      534.13      573.56     28.54 o 
  -3  -5  17     1951.89     1993.51     55.07 o 
  -2  -5  17      577.57      549.71     27.22 o 
  -1  -5  17      140.25      121.76     15.53 o 
   0  -5  17      846.08      831.36     33.03 o 
   1  -5  17      533.85      535.67     26.82 o 
   2  -5  17       43.78       46.51     12.28 o 
   3  -5  17        0.29       28.32     11.99 o 
   4  -5  17       75.77       91.18     21.74 o 
   5  -5  17      159.41      187.30     28.25 o 
   6  -5  17        4.56        7.77     16.27 o 
   7  -5  17      230.54      222.37     33.96 o 
  -8  -4  17      146.53      152.04     16.40 o 
  -7  -4  17        0.43       -3.87      8.85 o 
  -6  -4  17      280.78      304.04     31.83 o 
  -5  -4  17     1611.63     1609.87     40.31 o 
  -4  -4  17      522.28      500.08     21.49 o 
  -3  -4  17      291.86      248.35     19.77 o 
  -2  -4  17     2777.90     2610.89     89.69 o 
  -1  -4  17     2271.90     2246.19     58.09 o 
   0  -4  17      235.35      247.54     19.32 o 
   1  -4  17      113.35      123.70     14.85 o 
   2  -4  17       82.04       98.35     18.37 o 
   3  -4  17      253.04      225.45     19.24 o 
   4  -4  17        0.09        3.97     10.70 o 
   5  -4  17      204.08      210.84     22.52 o 
   6  -4  17      425.46      480.19     39.74 o 
   7  -4  17      299.32      297.40     33.84 o 
  -8  -3  17       11.93       -2.46      9.72 o 
  -7  -3  17      570.46      625.15     32.61 o 
  -6  -3  17      533.15      569.36     25.76 o 
  -5  -3  17       17.30       45.31     10.82 o 
  -4  -3  17     1421.74     1506.16     43.23 o 
  -3  -3  17     4362.00     4294.20     92.26 o 
  -2  -3  17      756.45      748.14     31.73 o 
  -1  -3  17     1086.01     1063.46     41.09 o 
   0  -3  17     1017.92      995.44     35.47 o 
   1  -3  17     1857.41     1848.44     50.46 o 
   2  -3  17      183.44      163.22     16.49 o 
   3  -3  17       16.11       25.97     14.34 o 
   4  -3  17        0.33       -0.49     10.16 o 
   5  -3  17      338.74      331.35     25.56 o 
   6  -3  17       37.31       13.49     11.90 o 
   7  -3  17      631.76      651.43     45.79 o 
   8  -3  17     1066.05     1054.99     61.23 o 
  -8  -2  17       91.79       93.06     14.65 o 
  -7  -2  17       12.48       23.11     10.57 o 
  -6  -2  17      949.29     1047.70     33.27 o 
  -5  -2  17     1844.15     1837.72     43.22 o 
  -4  -2  17      749.49      755.87     25.48 o 
  -3  -2  17      397.66      424.98     19.98 o 
  -2  -2  17     5203.60     5356.93    107.66 o 
  -1  -2  17     8031.75     7887.50    146.27 o 
   0  -2  17      113.73      131.08     15.22 o 
   1  -2  17      952.31      928.50     33.48 o 
   2  -2  17      467.15      465.78     28.33 o 
   3  -2  17        8.11       -1.92      9.20 o 
   4  -2  17       49.57       41.77     11.78 o 
   5  -2  17       56.25       33.01     11.23 o 
   6  -2  17      693.74      693.97     31.33 o 
   7  -2  17      275.53      322.97     25.17 o 
   8  -2  17        8.70        2.83     15.17 o 
  -8  -1  17       63.02       77.40     13.82 o 
  -7  -1  17      523.17      529.77     24.69 o 
  -6  -1  17      577.85      560.21     24.44 o 
  -5  -1  17        4.39        8.34      9.57 o 
  -4  -1  17     2307.18     2436.33     50.28 o 
  -3  -1  17     3245.02     3327.42     60.65 o 
  -2  -1  17     1459.65     1410.26     43.27 o 
  -1  -1  17        1.14        0.03     10.16 o 
   0  -1  17     6061.33     5868.54    135.48 o 
   1  -1  17     1353.71     1281.25     44.60 o 
   2  -1  17      263.77      262.01     18.57 o 
   3  -1  17       37.02       44.75     11.46 o 
   4  -1  17      419.88      382.80     35.04 o 
   5  -1  17      571.40      625.90     28.24 o 
   6  -1  17        0.35       10.12     10.89 o 
   7  -1  17      602.09      347.49     31.75 o 
   8  -1  17     1393.84     1444.46     62.44 o 
  -8   0  17       76.15       62.61     15.73 o 
  -7   0  17       17.03       38.40     11.53 o 
  -6   0  17      805.94      827.07     28.96 o 
  -5   0  17     2428.39     2350.86     50.43 o 
  -4   0  17      523.99      440.27     20.15 o 
  -3   0  17      462.95      533.50     20.65 o 
  -2   0  17     1550.81     1575.17     35.37 o 
  -1   0  17     1474.65     1419.97     42.42 o 
   0   0  17     1642.83     1539.11     43.94 o 
   1   0  17        4.20        9.95      9.32 o 
   2   0  17      612.40      564.93     39.32 o 
   3   0  17      774.42      742.35     29.28 o 
   4   0  17      300.00      291.30     19.58 o 
   6   0  17     1377.32     1436.52     44.02 o 
   7   0  17      558.24      611.75     29.57 o 
   8   0  17       15.80       43.71     13.55 o 
   9   0  17      595.55      633.74     47.21 o 
  -8   1  17       83.32       71.41     13.63 o 
  -7   1  17      375.09      350.10     31.26 o 
  -6   1  17      588.27      509.41     23.41 o 
  -5   1  17        3.47       29.29      9.86 o 
  -4   1  17     1098.36      998.13     29.24 o 
  -3   1  17     2321.58     2171.74     45.24 o 
  -2   1  17      319.38      297.65     15.49 o 
  -1   1  17      260.14      267.32     18.83 o 
   0   1  17      134.96      116.76     13.51 o 
   1   1  17       16.87       18.86      9.09 o 
   2   1  17       98.06      109.33     12.90 o 
   3   1  17      166.59      172.16     15.18 o 
   4   1  17     1259.49      614.22     34.86 o 
   5   1  17      285.11      320.22     19.96 o 
   6   1  17        3.43        9.98      9.85 o 
   7   1  17      923.19      993.07     36.74 o 
   8   1  17     2075.43     2298.57     91.92 o 
   9   1  17      561.72      603.91     48.65 o 
  -8   2  17       76.84      115.09     15.65 o 
  -7   2  17       43.49       37.36     11.57 o 
  -6   2  17      703.88      679.19     26.50 o 
  -5   2  17     1666.29     1595.88     43.28 o 
  -4   2  17     1030.33      972.61     29.35 o 
  -3   2  17      210.70      228.17     17.33 o 
  -2   2  17     3434.52     3280.95     59.02 o 
  -1   2  17     1324.23     1335.27     31.21 o 
   0   2  17        2.69       -5.88      7.42 o 
   1   2  17       29.75       27.81      9.39 o 
   2   2  17      714.89      731.08     27.79 o 
   3   2  17       30.80       28.92      9.53 o 
   4   2  17        3.56       27.46      9.80 o 
   5   2  17      895.50      924.18     32.77 o 
   6   2  17     1917.15     1875.79     50.86 o 
   7   2  17      594.30      562.64     41.56 o 
   8   2  17       52.59       92.06     24.33 o 
   9   2  17      670.17      749.06     53.89 o 
  -7   3  17      498.59      521.85     25.44 o 
  -6   3  17      259.11      243.87     21.96 o 
  -5   3  17       38.30       44.86     10.84 o 
  -4   3  17      986.91     1005.66     29.94 o 
  -3   3  17     1027.64     1047.34     29.52 o 
  -2   3  17      135.01      142.36     12.40 o 
  -1   3  17      732.76      690.66     22.03 o 
   0   3  17      514.91      485.69     39.05 o 
   1   3  17       17.56        5.71      8.00 o 
   2   3  17       38.12       27.03     11.19 o 
   3   3  17      504.46      488.79     23.42 o 
   4   3  17      759.11      789.86     29.44 o 
   5   3  17      128.34      110.39     16.95 o 
   6   3  17      109.17      142.08     17.86 o 
   7   3  17     1255.01     1258.96     63.32 o 
   8   3  17     1661.93     1582.13     74.53 o 
   9   3  17      284.66      286.85     36.77 o 
  -7   4  17       33.75       16.63     11.40 o 
  -6   4  17      933.14      899.63     31.23 o 
  -5   4  17      967.99     1009.81     31.45 o 
  -4   4  17      257.04      280.14     20.73 o 
  -3   4  17      803.59      815.36     26.32 o 
  -2   4  17     2993.33     2990.25     56.33 o 
  -1   4  17      850.66      808.28     24.40 o 
   0   4  17        4.76        4.31      6.74 o 
   1   4  17      126.71       70.24     31.03 o 
   2   4  17        3.11       -2.49      8.15 o 
   3   4  17       12.77       16.12      8.63 o 
   4   4  17        5.03        5.78      9.66 o 
   5   4  17      374.07      381.42     21.28 o 
   6   4  17     1878.70     1741.66     75.66 o 
   7   4  17      346.12      270.78     32.49 o 
   8   4  17       85.86       84.32     23.52 o 
   9   4  17      622.64      593.85     48.87 o 
  -7   5  17      264.84      313.98     32.10 o 
  -6   5  17      151.58      171.96     20.51 o 
  -5   5  17      174.86      182.60     15.53 o 
  -4   5  17      749.72      789.51     35.57 o 
  -3   5  17      334.14      356.60     18.30 o 
  -2   5  17        3.54        2.77      7.81 o 
  -1   5  17      401.31      401.60     18.14 o 
   0   5  17      329.70      315.43     15.72 o 
   1   5  17        2.30       -1.63      8.52 o 
   2   5  17       16.60       12.33      8.43 o 
   3   5  17       39.57       50.08     10.70 o 
   4   5  17      399.76      377.31     20.87 o 
   5   5  17      522.79      425.67     36.62 o 
   6   5  17       72.86       70.05     21.35 o 
   7   5  17      919.68      837.95     53.57 o 
   8   5  17     1100.12     1101.24     62.36 o 
   9   5  17       57.90       54.40     22.85 o 
  -6   6  17      404.99      439.80     29.60 o 
  -5   6  17      594.10      614.54     32.73 o 
  -4   6  17        0.53        2.27      8.95 o 
  -3   6  17      700.83      680.74     25.03 o 
  -2   6  17     1011.30      998.56     29.54 o 
  -1   6  17      151.61      156.04     12.98 o 
   0   6  17        5.48        5.23      5.05 o 
   1   6  17       26.08       15.39      7.67 o 
   2   6  17       28.77       32.78     10.06 o 
   3   6  17      298.30      336.52     20.45 o 
   4   6  17      101.54      118.16     22.87 o 
   5   6  17      852.72      817.81     49.03 o 
   6   6  17     1842.95     1649.86     74.06 o 
   7   6  17      417.09      516.08     43.32 o 
   8   6  17      160.69      138.33     27.35 o 
   9   6  17      546.66      542.42     47.54 o 
  -6   7  17       50.57       66.72     17.42 o 
  -5   7  17      196.88      174.46     27.42 o 
  -4   7  17      618.44      670.22     50.20 o 
  -3   7  17      143.76      146.16     17.55 o 
  -2   7  17       13.07        9.28      9.10 o 
  -1   7  17      172.35      183.49     14.03 o 
   0   7  17      152.87      134.28     12.30 o 
   1   7  17       23.93       20.38      7.72 o 
   2   7  17       94.10       85.04     11.77 o 
   3   7  17      297.85      331.79     33.67 o 
   4   7  17     1225.27     1286.01     61.72 o 
   5   7  17      378.03      424.47     38.33 o 
   6   7  17       72.89       80.29     22.57 o 
   7   7  17     1327.57     1281.16     67.07 o 
   8   7  17     1022.53     1096.74     64.75 o 
   9   7  17        1.09       11.19     19.77 o 
  -5   8  17      198.61      192.22     22.39 o 
  -4   8  17       16.44       10.46     13.28 o 
  -3   8  17      247.02      250.59     22.34 o 
  -2   8  17      177.17      175.00     18.55 o 
  -1   8  17      142.64      139.63     16.90 o 
   0   8  17       27.14       20.89      9.18 o 
   1   8  17        0.01       -4.19      7.71 o 
   2   8  17      136.07      159.25     15.67 o 
   3   8  17       82.75      139.49     23.98 o 
   4   8  17      177.28      143.62     24.94 o 
   5   8  17      715.31      808.52     49.84 o 
   6   8  17     1147.54     1084.34     60.17 o 
   7   8  17      113.64      116.76     25.94 o 
   8   8  17      113.14      146.47     29.32 o 
  -4   9  17      357.33      334.56     26.66 o 
  -3   9  17      190.81      212.96     26.52 o 
  -2   9  17        1.83        0.35     11.48 o 
  -1   9  17       18.68       13.84     15.98 o 
   0   9  17      188.38      200.44     15.19 o 
   1   9  17       51.61       59.96     11.08 o 
   2   9  17       40.00       51.33     14.07 o 
   3   9  17      209.59       35.77     13.58 o 
   4   9  17      676.41      762.78     48.40 o 
   5   9  17       60.46       68.05     22.07 o 
   6   9  17      272.54      318.99     36.40 o 
   7   9  17      742.98      757.04     53.50 o 
   8   9  17      471.39      561.60     48.45 o 
  -3  10  17        3.97        3.47     13.45 o 
  -2  10  17      209.31      237.69     23.11 o 
  -1  10  17      147.18      219.35     42.40 o 
   0  10  17       18.63       18.28     12.49 o 
   1  10  17       12.59       15.44     18.16 o 
   2  10  17        3.67        9.62     11.89 o 
   3  10  17       29.72       36.15     16.75 o 
   4  10  17      132.20       34.19     14.53 o 
   5  10  17      450.36      415.47     39.32 o 
   6  10  17      281.55      280.49     35.00 o 
   7  10  17       49.98       39.43     22.81 o 
  -2  11  17        0.37       -9.06      8.97 o 
  -1  11  17       76.22       89.15     19.45 o 
   0  11  17       16.00       25.86     20.62 o 
   1  11  17        0.91       -6.40     16.43 o 
   2  11  17      155.84      183.55     30.00 o 
   3  11  17       93.59       86.03     16.34 o 
   4  11  17      195.36      192.45     28.91 o 
   5  11  17       59.27       36.23     16.63 o 
   6  11  17      102.20       99.70     26.49 o 
   0  12  17        0.02       -6.27     19.51 o 
   1  12  17        7.99       15.22     20.06 o 
   2  12  17      253.11      236.11     34.54 o 
   3  12  17        0.39      -21.00     17.46 o 
   5  12  17      225.35      219.45     32.28 o 
  -4  -9  18       47.46       70.05     16.31 o
[truncated: 73,802 more chars]
